# Supplementary material for: Genomic and Transcriptomic Study for Screening Genes Involved in the Limonene Biotransformation of Penicillium digitatum DSM 62840
Source: Front Microbiol. 2020 Apr 22;11:744. doi: 10.3389/fmicb.2020.00744 (PMC7188761; doi:10.3389/fmicb.2020.00744)
Supplement: Supplementary file 1 [file Data_Sheet_1.xlsx]

## Sheet: Table S1
Table S1 Primers Sequences
Number	Primer	Sequences (5'to3')
1	Actin-F	GAAGGAGCAAGAGCAGTG
	Actin-R	GATGTTGATGTTCGTAAGGA
2	55100-F	GGTAACCCGGCTCTGTTGAA
	55100-R	AGTTAAGGGCTGCGTCAAGG
3	85260-F	CTATGTGCCATTGGCTTCGC
	85260-R	AGGCGGCAATATCGACAACA
4	01820-F	CGTGATCAATGTGCTGCGTC
	01820-R	CCAAGGAGGACGAACGTGAA
5	53370-R	CGTATCACTGGTGTCGCTCT
	53370-F	GCGTGGTAGGTGAAAGGGAG
6	47510-R	GTCCAGAGCACCAACCCTTC
	47510-F	CTCGTCACCACCGAACTGAA
7	12860-R	GCTATCCGCGCCAGAATG
	12860-F	GAATCCCCAGTAGCGCCAGA
8	67430-R	AGTGAGATCAACAAGGCGCA
	67430-F	CCACCGGCAAGAAGGATAGG
9	08220-F	TGGACTTGACCCTACGCAAC
	08220-R	AAGTTCCCGTATTGCTGCCA
10	57740-D3-F	TCTCTCCACTAGCCGGGTTT
	57740-D3-R	TCACGAGGATTGATGCGGAG
11	86880-F	GCCATCATCGTCTGTCGCTA
	86880-R	CCTTTGGCCCTAGTCGTGTT

## Sheet: Table S2
Table S2 Assembly summary statistics of the genomes of the different P.digitatum strains
Species	P. digitatum DSM62840	P. digitatum Pd1	P. digitatum PHI26	P. digitatum Pd01-ZJU	P.digitatum PDC 102
NCBI BioProject	PRJNA608770	PRJNA302315	PRJNA157541	PRJNA178915	PRJNA176878
Size (Mb)	29.09	26.05	25.6	26	24.9
GC (%)	48.87	48.9	48.9	48.4	48.9
Number of scaffolds	31	54	102	76	ND
Number of contings	39	544	287	1817	826
Number of genes	9086	8969	9153	9006	8070

## Sheet: Table S3
Table S3 P. digitatum DSM62840 gene annotations
Gene_id	NR	KEGG	COG	KOG	NOG	CAZy	SwissProt	TrEMBL	PHI	P450
PDIDSM_00010	hypothetical protein PDIG_20590 [Penicillium digitatum PHI26]	NA	NA	NA	NA	NA	NA	K9GL76_PEND1 Uncharacterized protein OS=Penicillium digitatum (strain Pd1 / CECT 20795) GN=PDIP_00010 PE=4 SV=1	NA	NA
PDIDSM_00020	hypothetical protein PDIG_20580 [Penicillium digitatum PHI26]	NA	NA	NA	NOG ENOG410ZE1G 500485 NA ascNOG ENOG41041JR 500485 NA euNOG ENOG410JHEU 500485 NA euroNOG ENOG410M9R1 500485 NA eurotNOG ENOG410MPDD 500485 NA fuNOG ENOG410PZ84 500485 NA opiNOG ENOG41149KA 500485 NA	NA	NA	K9H592_PEND1 Uncharacterized protein OS=Penicillium digitatum (strain Pd1 / CECT 20795) GN=PDIP_00020 PE=4 SV=1	NA	NA
PDIDSM_00030	Fumarylacetoacetate hydrolase family protein [Penicillium digitatum PHI26]	K01557 FAHD1 acylpyruvate hydrolase 3.7.1.5 Metabolism--Amino acid metabolism--Tyrosine metabolism|Metabolism--Global and overview maps--Metabolic pathways|Metabolism--Global and overview maps--Microbial metabolism in diverse environments	COG0179 2-keto-4-pentenoate hydratase/2-oxohepta-3-ene-1,7-dioic acid hydratase (catechol pathway) Q Secondary metabolites biosynthesis, transport and catabolism	KOG1535 Predicted fumarylacetoacetate hydralase R General function prediction only ;	NOG COG0179 500485 Fumarylacetoacetate hydrolase ascNOG ENOG4103IXU 500485 fumarylacetoacetate hydrolase euNOG KOG1535 500485 fumarylacetoacetate hydrolase euroNOG ENOG410M41P 500485 fumarylacetoacetate hydrolase eurotNOG ENOG410MKKY 500485 fumarylacetoacetate hydrolase family protein fuNOG ENOG410PGIV 500485 fumarylacetoacetate hydrolase family protein opiNOG ENOG4112P49 500485 fumarylacetoaceta…	NA	YOS9_SCHPO Uncharacterized hydrolase C21C3.09c OS=Schizosaccharomyces pombe (strain 972 / ATCC 24843) GN=SPBC21C3.09c PE=3 SV=1	K9GMA4_PEND1 Fumarylacetoacetate hydrolase family protein OS=Penicillium digitatum (strain Pd1 / CECT 20795) GN=PDIP_00030 PE=4 SV=1	NA	NA
PDIDSM_00040	Eukaryotic translation initiation factor 4, putative [Penicillium digitatum PHI26]	K03257 EIF4A translation initiation factor 4A -- Genetic Information Processing--Translation--RNA transport	COG0513 Superfamily II DNA and RNA helicase L Replication, recombination and repair	KOG0327 Translation initiation factor 4F, helicase subunit (eIF-4A) and related helicases J Translation, ribosomal structure and biogenesis ;	NOG COG0513 500485 purine NTP-dependent helicase activity ascNOG ENOG4103IG4 500485 ATP-dependent RNA helicase which is a subunit of the eIF4F complex involved in cap recognition and is required for mRNA binding to ribosome. In the current model of translation initiation, eIF4A unwinds RNA secondary structures in the 5'-UTR of mRNAs which is necessary to allow efficient binding of the small ribos…	NA	IF4A_ASPCL ATP-dependent RNA helicase eIF4A OS=Aspergillus clavatus (strain ATCC 1007 / CBS 513.65 / DSM 816 / NCTC 3887 / NRRL 1) GN=tif1 PE=3 SV=1	K9GIL4_PEND1 Eukaryotic translation initiation factor 4, putative OS=Penicillium digitatum (strain Pd1 / CECT 20795) GN=PDIP_00040 PE=3 SV=1	VAD1 AAV41010 Cryptococcus neoformans Reduced virulence	NA
PDIDSM_00050	hypothetical protein PDIG_20550 [Penicillium digitatum PHI26]	NA	NA	NA	NOG ENOG410XQCR 500485 jumonji domain containing 6 ascNOG ENOG4103JG0 500485 F-box and JmjC euNOG KOG2130 500485 jumonji domain containing 6 euroNOG ENOG410M70M 500485 F-box and JmjC domain protein eurotNOG ENOG410MIDH 500485 F-box and JmjC domain protein fuNOG ENOG410PGKP 500485 F-box and JmjC opiNOG ENOG4112Q23 500485 jumonji domain containing 6	NA	NA	K9HAL4_PEND1 Uncharacterized protein OS=Penicillium digitatum (strain Pd1 / CECT 20795) GN=PDIP_00050 PE=4 SV=1	GzJUM004 I1RRU8 Gibberella zeae (related: Fusarium graminearum) Unaffected pathogenicity	NA
PDIDSM_00060	Ctr copper transporter family protein [Penicillium digitatum PHI26]	K14686 SLC31A1, CTR1 solute carrier family 31 (copper transporter), member 1 -- Human Diseases--Antineoplastic resistance--Platinum drug resistance|Organismal Systems--Digestive system--Mineral absorption	NA	NA	NOG ENOG4111I8D 500485 Solute carrier family 31 copper transporters member ascNOG ENOG4103SKF 500485 ctr copper transporter family protein euNOG KOG3386 500485 Solute carrier family 31 copper transporters member euroNOG ENOG410M8MU 500485 Ctr copper transporter family protein eurotNOG ENOG410MNCK 500485 Ctr copper transporter family protein fuNOG ENOG410PPMQ 500485 ctr copper transporter family p…	NA	NA	K9GL80_PEND1 Ctr copper transporter family protein OS=Penicillium digitatum (strain Pd1 / CECT 20795) GN=PDIP_00060 PE=4 SV=1	NA	NA
PDIDSM_00070	hypothetical protein PDIG_20530 [Penicillium digitatum PHI26]	K11344 EAF6 chromatin modification-related protein EAF6 -- --	NA	NA	NOG ENOG4111IAX 500485 MYST Esa1-associated factor 6 ascNOG ENOG4103W0Y 500485 Histone acetyltransferase subunit NuA4 euNOG KOG3856 500485 MYST Esa1-associated factor 6 euroNOG ENOG410M8C1 500485 Histone acetyltransferase subunit NuA4 eurotNOG ENOG410MNMW 500485 Histone acetyltransferase subunit NuA4 fuNOG ENOG410PT7H 500485 Histone acetyltransferase subunit NuA4 opiNOG ENOG4113YS6 500485 Histone…	NA	EAF6_NEUCR Chromatin modification-related protein eaf6 OS=Neurospora crassa (strain ATCC 24698 / 74-OR23-1A / CBS 708.71 / DSM 1257 / FGSC 987) GN=eaf6 PE=3 SV=2	K9H597_PEND1 Uncharacterized protein OS=Penicillium digitatum (strain Pd1 / CECT 20795) GN=PDIP_00070 PE=4 SV=1	NA	NA
PDIDSM_00080	Alpha-mannosidase [Penicillium digitatum PHI26]	K01191 E3.2.1.24 alpha-mannosidase 3.2.1.24 Metabolism--Glycan biosynthesis and metabolism--Other glycan degradation	NA	KOG4342 Alpha-mannosidase G Carbohydrate transport and metabolism ;	NOG COG0383 500485 alpha-mannosidase ascNOG ENOG4103KGT 500485 alpha-mannosidase euNOG KOG4342 500485 Mannosidase alpha class 2C member 1 euroNOG ENOG410M7SM 500485 Alpha-mannosidase eurotNOG ENOG410MJ3Y 500485 Alpha-mannosidase fuNOG ENOG410PH3N 500485 alpha-mannosidase opiNOG ENOG4112P23 500485 Mannosidase alpha class 2C member 1	NA	MAN1_SCHPO Alpha-mannosidase OS=Schizosaccharomyces pombe (strain 972 / ATCC 24843) GN=ams1 PE=3 SV=1	K9GMA9_PEND1 Alpha-mannosidase OS=Penicillium digitatum (strain Pd1 / CECT 20795) GN=PDIP_00080 PE=3 SV=1	NA	NA
PDIDSM_00090	hypothetical protein PDIG_20510 [Penicillium digitatum PHI26]	NA	NA	NA	NA	NA	NA	K9GIL8_PEND1 Uncharacterized protein OS=Penicillium digitatum (strain Pd1 / CECT 20795) GN=PDIP_00090 PE=4 SV=1	NA	NA
PDIDSM_00100	hypothetical protein PDIG_20500 [Penicillium digitatum PHI26]	NA	NA	NA	NA	NA	NA	K9HAL7_PEND1 Uncharacterized protein OS=Penicillium digitatum (strain Pd1 / CECT 20795) GN=PDIP_00100 PE=4 SV=1	NA	NA
PDIDSM_00110	hypothetical protein PDIG_20490 [Penicillium digitatum PHI26]	NA	NA	NA	NOG ENOG410YGMR 500485 NA ascNOG ENOG41044Z6 500485 NA euNOG ENOG410J34D 500485 NA euroNOG ENOG410MEZY 500485 NA eurotNOG ENOG410MUB4 500485 NA fuNOG ENOG410PXD5 500485 NA opiNOG ENOG41145VX 500485 NA	NA	NA	K9GL85_PEND1 Uncharacterized protein OS=Penicillium digitatum (strain Pd1 / CECT 20795) GN=PDIP_00110 PE=4 SV=1	NA	NA
PDIDSM_00120	hypothetical protein PDIG_20480 [Penicillium digitatum PHI26]	NA	NA	NA	NOG ENOG410XNZC 5507 oligo-peptide transporter ascNOG ENOG4103KDP 5507 OPT oligopeptide transporter protein euNOG KOG2262 5507 oligopeptide transporter fuNOG ENOG410PJHG 5507 OPT oligopeptide transporter protein hypNOG ENOG410SAPH 5507 OPT oligopeptide transporter protein opiNOG ENOG4113IDY 5507 OPT oligopeptide transporter protein sordNOG ENOG4119KUQ 5507 OPT oligopeptide transporter protein	NA	NA	K9H5A1_PEND1 Uncharacterized protein OS=Penicillium digitatum (strain Pd1 / CECT 20795) GN=PDIP_00120 PE=4 SV=1	NA	NA
PDIDSM_001202	Oligopeptide transporter OPT superfamily [Penicillium expansum]	NA	NA	NA	NOG ENOG410XNZC 5518 oligo-peptide transporter ascNOG ENOG4103J4D 5518 OPT oligopeptide transporter protein euNOG KOG2262 5518 oligopeptide transporter fuNOG ENOG410PM2Z 5518 peptide transporter mtd1 hypNOG ENOG410SAV8 5518 OPT oligopeptide transporter protein necNOG ENOG410WZQ5 5518 OPT oligopeptide transporter protein opiNOG ENOG4112R8H 5518 peptide transporter mtd1 sordNOG ENOG4119KJA 5518 OPT…	NA	NA	A0A0A2IVV3_PENEN Oligopeptide transporter OPT superfamily OS=Penicillium expansum GN=PEXP_063230 PE=4 SV=1	NA	NA
PDIDSM_00130	hypothetical protein PDIG_20470 [Penicillium digitatum PHI26]	NA	NA	NA	NOG ENOG4111R7Q 29875 NA ascNOG ENOG4103SRK 29875 NA euNOG ENOG410IYWZ 29875 NA fuNOG ENOG410PPM4 29875 NA opiNOG ENOG4113ST1 29875 NA	NA	NA	K9GMB1_PEND1 Uncharacterized protein OS=Penicillium digitatum (strain Pd1 / CECT 20795) GN=PDIP_00130 PE=4 SV=1	NA	NA
PDIDSM_00140	Alcohol dehydrogenase [Penicillium digitatum PHI26]	NA	NA	NA	NOG COG0604 500485 alcohol dehydrogenase ascNOG ENOG4103NCX 500485 alcohol dehydrogenase euNOG KOG1198 500485 alcohol dehydrogenase euroNOG ENOG410M5F6 500485 alcohol dehydrogenase eurotNOG ENOG410MJCS 500485 alcohol dehydrogenase fuNOG ENOG410PJDS 500485 alcohol dehydrogenase opiNOG ENOG4113HI4 500485 reticulon 4 interacting protein 1	NA	NA	K9GIM4_PEND1 Alcohol dehydrogenase OS=Penicillium digitatum (strain Pd1 / CECT 20795) GN=PDIP_00140 PE=4 SV=1	NA	NA
PDIDSM_00150	hypothetical protein PDIG_20450 [Penicillium digitatum PHI26]	PDIP_55100	COG1028 NAD(P)-dependent dehydrogenase, short-chain alcohol dehydrogenase family IQR Lipid transport and metabolism;Secondary metabolites biosynthesis, transport and catabolism;General function prediction only	NA	NOG COG1028 500485 Dehydrogenase reductase ascNOG ENOG4103WQ2 500485 KR domain euNOG KOG1208 500485 Dehydrogenase euroNOG ENOG410MD3R 500485 KR domain eurotNOG ENOG410MQZX 500485 KR domain fuNOG ENOG410PVR8 500485 KR domain opiNOG ENOG4114119 500485 KR domain	NA	NA	K9HAM0_PEND1 Uncharacterized protein OS=Penicillium digitatum (strain Pd1 / CECT 20795) GN=PDIP_00150 PE=4 SV=1	NA	NA
PDIDSM_001504	Short-chain dehydrogenase/reductase SDR [Penicillium expansum]	K00218 E1.3.1.33, por protochlorophyllide reductase 1.3.1.33 Metabolism--Metabolism of cofactors and vitamins--Porphyrin and chlorophyll metabolism|Metabolism--Global and overview maps--Metabolic pathways|Metabolism--Global and overview maps--Biosynthesis of secondary metabolites	COG1028 NAD(P)-dependent dehydrogenase, short-chain alcohol dehydrogenase family IQR Lipid transport and metabolism;Secondary metabolites biosynthesis, transport and catabolism;General function prediction only	NA	NOG COG1028 441959 Dehydrogenase reductase ascNOG ENOG4103K5T 441959 short-chain dehydrogenase euNOG KOG1208 441959 Dehydrogenase euroNOG ENOG410M5SP 441959 short-chain dehydrogenase eurotNOG ENOG410MPUQ 441959 short chain dehydrogenase fuNOG ENOG410PH86 441959 short-chain dehydrogenase opiNOG ENOG4112PTW 441959 short-chain dehydrogenase	NA	NA	A0A0A2L8A3_PENEN Short-chain dehydrogenase/reductase SDR OS=Penicillium expansum GN=PEX1_079850 PE=4 SV=1	NA	NA
PDIDSM_00160	hypothetical protein PDIG_20440 [Penicillium digitatum PHI26]	NA	NA	NA	NOG ENOG410ZKWJ 500485 Conserved hypothetical, protein ascNOG ENOG4104047 500485 Conserved hypothetical protein euNOG ENOG410JNW2 500485 Conserved hypothetical protein euroNOG ENOG410M94J 500485 conserved hypothetical protein eurotNOG ENOG410MNS8 500485 Inherit from euroNOG: conserved hypothetical protein fuNOG ENOG410PXT1 500485 conserved hypothetical protein opiNOG ENOG41146FW 500485 Conserved …	NA	NA	K9GL90_PEND1 Uncharacterized protein OS=Penicillium digitatum (strain Pd1 / CECT 20795) GN=PDIP_00160 PE=4 SV=1	NA	NA
PDIDSM_00170	ATP-dependent Clp protease proteolytic subunit [Penicillium digitatum PHI26]	K01358 clpP, CLPP ATP-dependent Clp protease, protease subunit 3.4.21.92 Cellular Processes--Cell growth and death--Cell cycle - Caulobacter|Organismal Systems--Aging--Longevity regulating pathway - worm	COG0740 ATP-dependent protease ClpP, protease subunit O Posttranslational modification, protein turnover, chaperones	KOG0840 ATP-dependent Clp protease, proteolytic subunit O Posttranslational modification, protein turnover, chaperones ;	NOG COG0740 500485 Cleaves peptides in various proteins in a process that requires ATP hydrolysis. Has a chymotrypsin-like activity. Plays a major role in the degradation of misfolded proteins (By similarity) ascNOG ENOG4103NZ4 500485 ATP-dependent Clp protease, proteolytic subunit euNOG KOG0840 500485 ATP-dependent Clp protease, proteolytic subunit euroNOG ENOG410M4YV 500485 ATP-dependent Clp pr…	NA	CLPP2_ARATH ATP-dependent Clp protease proteolytic subunit 2, mitochondrial OS=Arabidopsis thaliana GN=CLPP2 PE=1 SV=1	K9H5A6_PEND1 ATP-dependent Clp protease proteolytic subunit OS=Penicillium digitatum (strain Pd1 / CECT 20795) GN=PDIP_00170 PE=3 SV=1	ClpP P63786 Staphylococcus aureus Reduced virulence	NA
PDIDSM_00180	hypothetical protein PDIG_20420 [Penicillium digitatum PHI26]	K01267 DNPEP aspartyl aminopeptidase 3.4.11.21 --	NA	NA	NOG ENOG4111TN0 500485 Conserved hypothetical, protein ascNOG ENOG4103TGV 500485 Conserved hypothetical protein euNOG ENOG410J069 500485 Conserved hypothetical protein euroNOG ENOG410M87F 500485 Fungal domain of unknown function (DUF1746) eurotNOG ENOG410MK4W 500485 Fungal domain of unknown function (DUF1746) fuNOG ENOG410PQJQ 500485 conserved hypothetical protein opiNOG ENOG4113U65 500485 Conser…	NA	NA	K9GMB7_PEND1 Uncharacterized protein OS=Penicillium digitatum (strain Pd1 / CECT 20795) GN=PDIP_00180 PE=4 SV=1	NA	NA
PDIDSM_00190	Aspartyl aminopeptidase [Penicillium digitatum PHI26]	K01267 DNPEP aspartyl aminopeptidase 3.4.11.21 --	COG1362 Aspartyl aminopeptidase E Amino acid transport and metabolism	KOG2596 Aminopeptidase I zinc metalloprotease (M18) E Amino acid transport and metabolism ;	NOG COG1362 500485 M18 family aminopeptidase ascNOG ENOG4103JGQ 500485 aspartyl aminopeptidase euNOG KOG2596 500485 aspartyl aminopeptidase euroNOG ENOG410M6FS 500485 aspartyl aminopeptidase eurotNOG ENOG410MID4 500485 aspartyl aminopeptidase fuNOG ENOG410PGFT 500485 aspartyl aminopeptidase opiNOG ENOG4112QQ3 500485 aspartyl aminopeptidase	NA	DNPEP_ASPOR Aspartyl aminopeptidase OS=Aspergillus oryzae (strain ATCC 42149 / RIB 40) GN=dapA PE=1 SV=1	K9GIM8_PEND1 Aspartyl aminopeptidase OS=Penicillium digitatum (strain Pd1 / CECT 20795) GN=PDIP_00190 PE=3 SV=1	NA	NA
PDIDSM_00200	Cell cycle regulatory protein (Srw1), putative [Penicillium digitatum PHI26]	K03364 CDH1 cell division cycle 20-like protein 1, cofactor of APC complex -- Cellular Processes--Cell growth and death--Cell cycle|Cellular Processes--Cell growth and death--Cell cycle - yeast|Genetic Information Processing--Folding, sorting and degradation--Ubiquitin mediated proteolysis|Organismal Systems--Endocrine system--Progesterone-mediated oocyte maturation	NA	KOG0305 Anaphase promoting complex, Cdc20, Cdh1, and Ama1 subunits DO Cell cycle control, cell division, chromosome partitioning ; Posttranslational modification, protein turnover, chaperones ;	NOG COG2319 500485 wd repeat ascNOG ENOG4104D8F 500485 Cell cycle regulatory protein euNOG ENOG410IMNX 500485 Cell cycle regulatory protein euroNOG ENOG410MDXZ 500485 Cell cycle regulatory protein (Srw1) eurotNOG ENOG410MKV9 500485 Cell cycle regulatory protein (Srw1) fuNOG ENOG410QD8S 500485 Cell cycle regulatory protein opiNOG ENOG4113AY8 500485 Cell cycle regulatory protein	NA	FZR_MOUSE Fizzy-related protein homolog OS=Mus musculus GN=Fzr1 PE=1 SV=1	K9HAM2_PEND1 Cell cycle regulatory protein (Srw1), putative OS=Penicillium digitatum (strain Pd1 / CECT 20795) GN=PDIP_00200 PE=4 SV=1	CRU1 AAN10186 Ustilago maydis Reduced virulence	Coccidioides immitis
PDIDSM_00210	Pyruvate dehydrogenase complex component Pdx1, putative [Penicillium digitatum PHI26]	K00627 DLAT, aceF, pdhC pyruvate dehydrogenase E2 component (dihydrolipoamide acetyltransferase) 2.3.1.12 Metabolism--Carbohydrate metabolism--Glycolysis / Gluconeogenesis|Metabolism--Carbohydrate metabolism--Citrate cycle (TCA cycle)|Metabolism--Carbohydrate metabolism--Pyruvate metabolism|Metabolism--Global and overview maps--Metabolic pathways|Metabolism--Global and overview maps--Biosynthesis…	NA	NA	NOG COG0508 500485 Dehydrogenase ascNOG ENOG4103NXU 500485 pyruvate dehydrogenase complex euNOG KOG0557 500485 Pyruvate dehydrogenase euroNOG ENOG410M86J 500485 Pyruvate dehydrogenase complex component Pdx1 eurotNOG ENOG410MJI7 500485 pyruvate dehydrogenase complex component Pdx1 fuNOG ENOG410PKBH 500485 pyruvate dehydrogenase complex opiNOG ENOG4113PDR 500485 pyruvate dehydrogenase complex	NA	NA	K9GL94_PEND1 Pyruvate dehydrogenase complex component Pdx1, putative OS=Penicillium digitatum (strain Pd1 / CECT 20795) GN=PDIP_00210 PE=4 SV=1	NA	NA
PDIDSM_00220	hypothetical protein PDIG_20380 [Penicillium digitatum PHI26]	NA	NA	NA	NOG ENOG410Y10Y 500485 Conserved hypothetical, protein ascNOG ENOG4103VWD 500485 Inherit from euNOG: Conserved hypothetical protein euNOG ENOG410J0GX 500485 Conserved hypothetical protein euroNOG ENOG410M8T2 500485 Inherit from euNOG: Conserved hypothetical protein eurotNOG ENOG410MQ36 500485 Inherit from euNOG: Conserved hypothetical protein fuNOG ENOG410PU6K 500485 Inherit from euNOG: Conserved…	NA	NA	K9H5B1_PEND1 Uncharacterized protein OS=Penicillium digitatum (strain Pd1 / CECT 20795) GN=PDIP_00220 PE=4 SV=1	NA	NA
PDIDSM_00230	Cohesin complex subunit (Psm1), putative [Penicillium digitatum PHI26]	K06636 SMC1 structural maintenance of chromosome 1 -- Cellular Processes--Cell growth and death--Cell cycle|Cellular Processes--Cell growth and death--Cell cycle - yeast|Cellular Processes--Cell growth and death--Meiosis - yeast|Cellular Processes--Cell growth and death--Oocyte meiosis	NA	KOG0018 Structural maintenance of chromosome protein 1 (sister chromatid cohesion complex Cohesin, subunit SMC1) D Cell cycle control, cell division, chromosome partitioning ;	NOG COG1196 500485 Required for chromosome condensation and partitioning (By similarity) ascNOG ENOG4103KR1 500485 structural maintenance of chromosomes protein euNOG KOG0018 500485 structural maintenance of chromosomes protein euroNOG ENOG410M6B4 500485 structural maintenance of chromosomes protein eurotNOG ENOG410MH6G 500485 Structural maintenance of chromosomes protein fuNOG ENOG410PH43 500485…	NA	SMC1_SCHPO Structural maintenance of chromosomes protein 1 OS=Schizosaccharomyces pombe (strain 972 / ATCC 24843) GN=psm1 PE=1 SV=2	K9GMC1_PEND1 Structural maintenance of chromosomes protein OS=Penicillium digitatum (strain Pd1 / CECT 20795) GN=PDIP_00230 PE=3 SV=1	NA	NA
PDIDSM_00240	hypothetical protein PDIG_20360 [Penicillium digitatum PHI26]	NA	NA	NA	NOG ENOG411186T 500485 NA ascNOG ENOG41041JY 500485 NA euNOG ENOG410JMPR 500485 NA euroNOG ENOG410M9TF 500485 NA fuNOG ENOG410Q020 500485 NA opiNOG ENOG4114CAD 500485 NA	NA	NA	K9GIN3_PEND1 Uncharacterized protein OS=Penicillium digitatum (strain Pd1 / CECT 20795) GN=PDIP_00240 PE=4 SV=1	NA	NA
PDIDSM_00250	hypothetical protein PDIP_00250 [Penicillium digitatum Pd1]	NA	NA	NA	NOG ENOG410ZJFK 500485 Conserved hypothetical, protein ascNOG ENOG4103KDI 500485 Conserved hypothetical protein euNOG KOG2895 500485 Conserved hypothetical protein euroNOG ENOG410M5GF 500485 conserved hypothetical protein eurotNOG ENOG410MIZ3 500485 Protein of unknown function (DUF2838) fuNOG ENOG410PHFB 500485 conserved hypothetical protein opiNOG ENOG41131J0 500485 Conserved hypothetical protein	NA	NA	K9HAM6_PEND1 Uncharacterized protein OS=Penicillium digitatum (strain Pd1 / CECT 20795) GN=PDIP_00250 PE=4 SV=1	NA	NA
PDIDSM_00260	MRS7 family protein [Penicillium digitatum PHI26]	K17800 LETM1, MDM38 LETM1 and EF-hand domain-containing protein 1, mitochondrial -- Cellular Processes--Transport and catabolism--Regulation of mitophagy - yeast	NA	KOG1043 Ca2+-binding transmembrane protein LETM1/MRS7 S Function unknown ;	NOG ENOG410XRSP 500485 Leucine zipper-ef-hand containing transmembrane protein ascNOG ENOG4103JDJ 500485 MRS7 family euNOG KOG1043 500485 Leucine zipper-ef-hand containing transmembrane protein euroNOG ENOG410M40H 500485 MRS7 family eurotNOG ENOG410MID1 500485 MRS7 family fuNOG ENOG410PGFS 500485 MRS7 family opiNOG ENOG4112NTR 500485 Leucine zipper-ef-hand containing transmembrane protein	NA	MDM28_SCHPO LETM1 domain-containing protein mdm28, mitochondrial OS=Schizosaccharomyces pombe (strain 972 / ATCC 24843) GN=mdm28 PE=2 SV=3	K9GLA1_PEND1 MRS7 family protein OS=Penicillium digitatum (strain Pd1 / CECT 20795) GN=PDIP_00260 PE=4 SV=1	NA	NA
PDIDSM_00270	hypothetical protein PDIG_20330 [Penicillium digitatum PHI26]	NA	NA	NA	NOG ENOG4110BAZ 500485 NA ascNOG ENOG41044CZ 500485 NA euNOG ENOG410K022 500485 NA euroNOG ENOG410MBGQ 500485 NA eurotNOG ENOG410MNPN 500485 NA fuNOG ENOG410Q1TI 500485 NA opiNOG ENOG4114HI1 500485 NA	NA	NA	K9H5B6_PEND1 Uncharacterized protein OS=Penicillium digitatum (strain Pd1 / CECT 20795) GN=PDIP_00270 PE=4 SV=1	NA	NA
PDIDSM_00280	4-nitrophenylphosphatase [Penicillium digitatum PHI26]	K01101 E3.1.3.41 4-nitrophenyl phosphatase 3.1.3.41 Metabolism--Xenobiotics biodegradation and metabolism--Aminobenzoate degradation|Metabolism--Global and overview maps--Microbial metabolism in diverse environments	NA	KOG2882 p-Nitrophenyl phosphatase P Inorganic ion transport and metabolism ;	NOG COG0647 500485 Hydrolase ascNOG ENOG4103KCU 500485 4-nitrophenylphosphatase euNOG KOG2882 500485 -phosphatase euroNOG ENOG410M57I 500485 4-nitrophenylphosphatase eurotNOG ENOG410MKSF 500485 K01101 4-nitrophenyl phosphatase EC 3.1.3.41 fuNOG ENOG410PFJB 500485 4-nitrophenylphosphatase opiNOG ENOG4112T9C 500485 -phosphatase	NA	PNPP_SCHPO 4-nitrophenylphosphatase OS=Schizosaccharomyces pombe (strain 972 / ATCC 24843) GN=pho2 PE=4 SV=2	K9GMC4_PEND1 4-nitrophenylphosphatase OS=Penicillium digitatum (strain Pd1 / CECT 20795) GN=PDIP_00280 PE=4 SV=1	NA	NA
PDIDSM_00290	hypothetical protein PDIG_20310 [Penicillium digitatum PHI26]	NA	NA	NA	NA	NA	NA	K9GIN7_PEND1 Uncharacterized protein OS=Penicillium digitatum (strain Pd1 / CECT 20795) GN=PDIP_00290 PE=4 SV=1	NA	NA
PDIDSM_002902	hypothetical protein PITC_069930 [Penicillium italicum]	NA	NA	NA	NOG ENOG4111DVQ 500485 finger domain protein ascNOG ENOG4103KI0 500485 finger domain protein euNOG ENOG410IVGN 500485 finger domain protein euroNOG ENOG410MC8K 500485 Inherit from ascNOG: finger domain protein eurotNOG ENOG410MIXB 500485 Inherit from ascNOG: finger domain protein fuNOG ENOG410PHJN 500485 finger domain protein opiNOG ENOG4113MTJ 500485 finger domain protein	NA	NA	A0A0A2L7G0_PENIT Uncharacterized protein OS=Penicillium italicum GN=PITC_069930 PE=4 SV=1	NA	NA
PDIDSM_00300	Protein transport membrane glycoprotein Sec20, putative [Penicillium digitatum Pd1]	K10755 RFC2_4 replication factor C subunit 2/4 -- Genetic Information Processing--Replication and repair--DNA replication|Genetic Information Processing--Replication and repair--Nucleotide excision repair|Genetic Information Processing--Replication and repair--Mismatch repair	COG0470 DNA polymerase III, delta prime subunit L Replication, recombination and repair	KOG0989 Replication factor C, subunit RFC4 L Replication, recombination and repair ;	NOG COG0470 500485 DNA polymerase III subunit delta' ascNOG ENOG4103K39 500485 replication factor C subunit euNOG KOG0989 500485 replication factor c euroNOG ENOG410M74I 500485 Replication factor C subunit eurotNOG ENOG410MJEB 500485 Replication factor C subunit fuNOG ENOG410PH5Y 500485 replication factor C subunit opiNOG ENOG4112NH0 500485 replication factor c	NA	RFC2_PHANO Replication factor C subunit 2 OS=Phaeosphaeria nodorum (strain SN15 / ATCC MYA-4574 / FGSC 10173) GN=RFC2 PE=3 SV=1	K9HAN0_PEND1 Protein transport membrane glycoprotein Sec20, putative OS=Penicillium digitatum (strain Pd1 / CECT 20795) GN=PDIP_00300 PE=4 SV=1	NA	NA
PDIDSM_00310	hypothetical protein PDIG_20290 [Penicillium digitatum PHI26]	K17434 MRPL53 large subunit ribosomal protein L53 -- --	NA	NA	NOG ENOG4111E5K 500485 39S ribosomal protein L53/MRP-L53 ascNOG ENOG41043Z2 500485 39S ribosomal protein L53/MRP-L53 euNOG ENOG410JEK6 500485 39S ribosomal protein L53/MRP-L53 euroNOG ENOG410MCIW 500485 39S ribosomal protein L53/MRP-L53 eurotNOG ENOG410MT87 500485 39S ribosomal protein L53/MRP-L53 fuNOG ENOG410Q26N 500485 39S ribosomal protein L53/MRP-L53 opiNOG ENOG4114H5R 500485 39S ribosomal p…	NA	NA	K9GLA5_PEND1 Uncharacterized protein OS=Penicillium digitatum (strain Pd1 / CECT 20795) GN=PDIP_00310 PE=4 SV=1	NA	NA
PDIDSM_00320	Inorganic diphosphatase, putative [Penicillium digitatum PHI26]	K01507 ppa inorganic pyrophosphatase 3.6.1.1 Metabolism--Energy metabolism--Oxidative phosphorylation	NA	KOG1626 Inorganic pyrophosphatase/Nucleosome remodeling factor, subunit NURF38 C Energy production and conversion ;	NOG COG0221 500485 Pyrophosphate phospho-hydrolase ascNOG ENOG4103NMR 500485 inorganic pyrophosphatase euNOG KOG1626 500485 Inorganic pyrophosphatase euroNOG ENOG410M4N3 500485 inorganic eurotNOG ENOG410MIXD 500485 inorganic fuNOG ENOG410PFM5 500485 inorganic pyrophosphatase opiNOG ENOG4112PQM 500485 Inorganic	NA	IPYR_EMENI Inorganic pyrophosphatase OS=Emericella nidulans (strain FGSC A4 / ATCC 38163 / CBS 112.46 / NRRL 194 / M139) GN=ipp1 PE=1 SV=2	A0A0M9WAB3_9EURO Uncharacterized protein OS=Penicillium nordicum GN=ACN38_g12337 PE=4 SV=1	IPP1 Q4WX65 Aspergillus fumigatus Mixed outcome	NA
PDIDSM_00330	TRNA dihydrouridine synthase (Smm1), putative [Penicillium digitatum PHI26]	K05543 DUS2 tRNA-dihydrouridine synthase 2 1.3.1.91 --	NA	KOG2334 tRNA-dihydrouridine synthase J Translation, ribosomal structure and biogenesis ;	NOG COG0042 500485 Catalyzes the synthesis of dihydrouridine a modified base found in the D-loop of most tRNAs (By similarity) ascNOG ENOG4103M2M 500485 tRNA dihydrouridine synthase euNOG KOG2334 500485 Catalyzes the synthesis of dihydrouridine, a modified base found in the D-loop of most tRNAs (By similarity) euroNOG ENOG410M3Q8 500485 tRNA dihydrouridine synthase eurotNOG ENOG410MKNQ 500485 tRN…	NA	DUS2_SCHPO tRNA-dihydrouridine(20) synthase [NAD(P)+] OS=Schizosaccharomyces pombe (strain 972 / ATCC 24843) GN=dus2 PE=3 SV=1	K9GMC7_PEND1 TRNA dihydrouridine synthase (Smm1), putative OS=Penicillium digitatum (strain Pd1 / CECT 20795) GN=PDIP_00330 PE=4 SV=1	NA	NA
PDIDSM_00340	SNF2 family helicase/ATPase, putative [Penicillium digitatum PHI26]	K14439 SMARCAD1 SWI/SNF-related matrix-associated actin-dependent regulator of chromatin subfamily A containing DEAD/H box 1 3.6.4.12 Cellular Processes--Cellular community--Signaling pathways regulating pluripotency of stem cells	NA	KOG0389 SNF2 family DNA-dependent ATPase B Chromatin structure and dynamics ;	NOG ENOG410XNUT 500485 helicase activity ascNOG ENOG4103K3M 500485 SNF2 family helicase ATPase euNOG KOG0389 500485 SWI SNF-related, matrix-associated actin-dependent regulator of chromatin, subfamily a, containing DEAD H box euroNOG ENOG410M6YB 500485 SNF2 family helicase ATPase eurotNOG ENOG410MKGA 500485 SNF2 family helicase ATPase fuNOG ENOG410PG2X 500485 SNF2 family helicase ATPase opiNOG EN…	NA	FFT2_SCHPO ATP-dependent helicase fft2 OS=Schizosaccharomyces pombe (strain 972 / ATCC 24843) GN=fft2 PE=1 SV=1	K9GIP2_PEND1 SNF2 family helicase/ATPase, putative OS=Penicillium digitatum (strain Pd1 / CECT 20795) GN=PDIP_00340 PE=4 SV=1	NA	Pyrenophora tritici-repentis
PDIDSM_00350	Vacuolar ATPase assembly integral membrane protein VMA21 [Penicillium digitatum Pd1]	NA	NA	NA	NOG ENOG410XX48 500485 Required for the assembly of the V0 complex of the vacuolar ATPase (V-ATPase) in the endoplasmic reticulum (By similarity) ascNOG ENOG4103VIJ 500485 Required for the assembly of the V0 complex of the vacuolar ATPase (V-ATPase) in the endoplasmic reticulum (By similarity) euNOG ENOG410J3C4 500485 Required for the assembly of the V0 complex of the vacuolar ATPase (V-ATPase) i…	NA	VMA21_ASPCL Vacuolar ATPase assembly integral membrane protein vma21 OS=Aspergillus clavatus (strain ATCC 1007 / CBS 513.65 / DSM 816 / NCTC 3887 / NRRL 1) GN=vma21 PE=3 SV=1	K9HAN2_PEND1 Vacuolar ATPase assembly integral membrane protein VMA21 OS=Penicillium digitatum (strain Pd1 / CECT 20795) GN=VMA21 PE=3 SV=1	NA	NA
PDIDSM_00360	Cystathionine beta-synthase (Beta-thionase), putative [Penicillium digitatum PHI26]	NA	NA	NA	NOG ENOG4111I9R 500485 Cystathionine beta-synthase ascNOG ENOG4103RG3 500485 Cystathionine beta-synthase euNOG ENOG410IXNK 500485 Cystathionine beta-synthase euroNOG ENOG410M32K 500485 Cystathionine beta-synthase eurotNOG ENOG410MI6V 500485 cystathionine beta-synthase (beta-thionase) fuNOG ENOG410PNSC 500485 Cystathionine beta-synthase opiNOG ENOG4113R29 500485 Cystathionine beta-synthase	NA	NA	K9GLB0_PEND1 Cystathionine beta-synthase (Beta-thionase), putative OS=Penicillium digitatum (strain Pd1 / CECT 20795) GN=PDIP_00360 PE=4 SV=1	NA	NA
PDIDSM_0037019	hypothetical protein PDIG_20230 [Penicillium digitatum PHI26]	NA	NA	NA	NA	NA	NA	K9H5C5_PEND1 Uncharacterized protein OS=Penicillium digitatum (strain Pd1 / CECT 20795) GN=PDIP_00370 PE=4 SV=1	NA	NA
PDIDSM_0037051	Probable transposable element [Penicillium roqueforti FM164]	NA	NA	NA	NA	NA	NA	W6R9C1_PENRO Probable transposable element OS=Penicillium roqueforti FM164 GN=PROQFM164_S12g000066 PE=4 SV=1	NA	NA
PDIDSM_00380	Mitochondrial phosphate carrier protein, putative [Penicillium digitatum PHI26]	K15102 SLC25A3, PHC, PIC solute carrier family 25 (mitochondrial phosphate transporter), member 3 -- --	NA	KOG0767 Mitochondrial phosphate carrier protein C Energy production and conversion ;	NOG ENOG410XPST 500485 Phosphate carrier protein ascNOG ENOG4103IJJ 500485 mitochondrial phosphate carrier protein euNOG KOG0767 500485 Phosphate carrier protein euroNOG ENOG410M2WC 500485 mitochondrial phosphate carrier protein eurotNOG ENOG410MIXF 500485 mitochondrial phosphate carrier protein fuNOG ENOG410PFFI 500485 mitochondrial phosphate carrier protein opiNOG ENOG4112NJ1 500485 Phosphate c…	NA	PIC2_YEAST Mitochondrial phosphate carrier protein 2 OS=Saccharomyces cerevisiae (strain ATCC 204508 / S288c) GN=PIC2 PE=1 SV=1	K9GM96_PEND1 Mitochondrial phosphate carrier protein, putative OS=Penicillium digitatum (strain Pd1 / CECT 20795) GN=PDIP_00380 PE=3 SV=1	NA	NA
PDIDSM_003802	Mitochondrial phosphate transporter Pic2, putative [Penicillium digitatum Pd1]	K15102 SLC25A3, PHC, PIC solute carrier family 25 (mitochondrial phosphate transporter), member 3 -- --	NA	KOG0767 Mitochondrial phosphate carrier protein C Energy production and conversion ;	NOG ENOG410XPST 500485 Phosphate carrier protein ascNOG ENOG4103IJJ 500485 mitochondrial phosphate carrier protein euNOG KOG0767 500485 Phosphate carrier protein euroNOG ENOG410MDFA 500485 mitochondrial phosphate eurotNOG ENOG410MKXK 500485 mitochondrial phosphate fuNOG ENOG410PFFI 500485 mitochondrial phosphate carrier protein opiNOG ENOG4112NJ1 500485 Phosphate carrier protein	NA	PIC2_YEAST Mitochondrial phosphate carrier protein 2 OS=Saccharomyces cerevisiae (strain ATCC 204508 / S288c) GN=PIC2 PE=1 SV=1	K9FSK3_PEND1 Mitochondrial phosphate transporter Pic2, putative OS=Penicillium digitatum (strain Pd1 / CECT 20795) GN=PDIP_89520 PE=3 SV=1	Mir1 MGG_02370 Magnaporthe oryzae (related: Magnaporthe grisea) Unaffected pathogenicity	NA
PDIDSM_003803	Mitochondrial phosphate carrier protein (Mir1), putative [Penicillium digitatum Pd1]	K15102 SLC25A3, PHC, PIC solute carrier family 25 (mitochondrial phosphate transporter), member 3 -- --	NA	KOG0767 Mitochondrial phosphate carrier protein C Energy production and conversion ;	NOG ENOG410XPST 500485 Phosphate carrier protein ascNOG ENOG4103IXC 500485 mitochondrial phosphate carrier protein euNOG KOG0767 500485 Phosphate carrier protein euroNOG ENOG410M7QJ 500485 mitochondrial phosphate carrier protein eurotNOG ENOG410MN1T 500485 mitochondrial phosphate carrier protein (Mir1) fuNOG ENOG410PFA1 500485 mitochondrial phosphate carrier protein opiNOG ENOG4112NJ1 500485 Phos…	NA	MPCP_YEAST Mitochondrial phosphate carrier protein OS=Saccharomyces cerevisiae (strain ATCC 204508 / S288c) GN=MIR1 PE=1 SV=1	K9FN04_PEND1 Mitochondrial phosphate carrier protein (Mir1), putative OS=Penicillium digitatum (strain Pd1 / CECT 20795) GN=PDIP_88550 PE=3 SV=1	Mir1 MGG_02370 Magnaporthe oryzae (related: Magnaporthe grisea) Unaffected pathogenicity	NA
PDIDSM_00390	hypothetical protein PDIG_77890 [Penicillium digitatum PHI26]	NA	NA	NA	NOG ENOG410XUR1 500485 Protein of unknown function (DUF3602) ascNOG ENOG4103V9C 500485 Protein of unknown function (DUF3602) euNOG ENOG410J3BW 500485 Protein of unknown function (DUF3602) euroNOG ENOG410M93U 500485 Protein of unknown function (DUF3602) eurotNOG ENOG410MP2G 500485 Protein of unknown function (DUF3602) fuNOG ENOG410PS0S 500485 Protein of unknown function (DUF3602) opiNOG ENOG4113W7…	NA	NA	K9GIK5_PEND1 Uncharacterized protein OS=Penicillium digitatum (strain Pd1 / CECT 20795) GN=PDIP_00390 PE=4 SV=1	NA	NA
PDIDSM_00400	hypothetical protein PDIP_00400 [Penicillium digitatum Pd1]	NA	NA	NA	NOG ENOG41123WB 500485 Uncharacterised protein (DUF2406) ascNOG ENOG4103T4Q 500485 Uncharacterised protein (DUF2406) euNOG ENOG410IYWH 500485 Uncharacterised protein (DUF2406) euroNOG ENOG410M8EN 500485 Uncharacterised protein (DUF2406) eurotNOG ENOG410MND4 500485 Uncharacterised protein (DUF2406) fuNOG ENOG410PQFF 500485 Uncharacterised protein (DUF2406) opiNOG ENOG4113T71 500485 Uncharacterised…	NA	NA	K9HAK9_PEND1 Uncharacterized protein OS=Penicillium digitatum (strain Pd1 / CECT 20795) GN=PDIP_00400 PE=4 SV=1	NA	NA
PDIDSM_00410	3-carboxy-cis,cis-muconate cycloisomerase [Penicillium digitatum PHI26]	K01857 pcaB 3-carboxy-cis,cis-muconate cycloisomerase 5.5.1.2 Metabolism--Xenobiotics biodegradation and metabolism--Benzoate degradation|Metabolism--Global and overview maps--Metabolic pathways|Metabolism--Global and overview maps--Microbial metabolism in diverse environments|Metabolism--Global and overview maps--Degradation of aromatic compounds	COG0015 Adenylosuccinate lyase F Nucleotide transport and metabolism	KOG2700 Adenylosuccinate lyase F Nucleotide transport and metabolism ;	NOG COG0015 5062 adenylosuccinate lyase euNOG KOG2700 5062 adenylosuccinate lyase	NA	YBN5_SCHPO Uncharacterized protein C8E4.05c OS=Schizosaccharomyces pombe (strain 972 / ATCC 24843) GN=SPBC8E4.05c PE=3 SV=1	K9GL70_PEND1 3-carboxy-cis,cis-muconate cycloisomerase OS=Penicillium digitatum (strain Pd1 / CECT 20795) GN=PDIP_00410 PE=4 SV=1	NA	NA
PDIDSM_00420	hypothetical protein PDIP_00420 [Penicillium digitatum Pd1]	NA	NA	NA	NOG ENOG410Y933 500485 Glycosyl hydrolase family 12 ascNOG ENOG4103WQU 500485 Glycosyl hydrolase family 12 euNOG ENOG410JA65 500485 Glycosyl hydrolase family 12 euroNOG ENOG410MC07 500485 Glycosyl hydrolase family 12 eurotNOG ENOG410MJ7K 500485 Glycosyl hydrolase family 12 fuNOG ENOG410PVQ2 500485 Glycosyl hydrolase family 12 opiNOG ENOG41140X1 500485 Glycosyl hydrolase family 12	Pc20g07340 GH12 -- B6HDE0 Penicillium chrysogenum Wisconsin 54-1255 (PenchWisc1_1) endoglucanase (EC 3.2.1.4); xyloglucan hydrolase (EC 3.2.1.151); &beta;-1,3-1,4-glucanase (EC 3.2.1.73); xyloglucan endotransglycosylase (EC 2.4.1.207) formerly known as cellulase family H.	NA	K9H587_PEND1 Uncharacterized protein OS=Penicillium digitatum (strain Pd1 / CECT 20795) GN=PDIP_00420 PE=3 SV=1	NA	NA
PDIDSM_00430	Glycosyl transferase, putative [Penicillium digitatum PHI26]	NA	NA	NA	NOG COG1215 500485 Glycosyl transferase, family 2 ascNOG ENOG4103JFB 500485 Glycosyl transferase euNOG ENOG410IK9D 500485 Glycosyl transferase euroNOG ENOG410MB01 500485 glycosyl transferase eurotNOG ENOG410MMZE 500485 glycosyl transferase fuNOG ENOG410PMIR 500485 glycosyl transferase opiNOG ENOG4113N62 500485 Glycosyl transferase	NA	NA	K9GMA0_PEND1 Glycosyl transferase, putative OS=Penicillium digitatum (strain Pd1 / CECT 20795) GN=PDIP_00430 PE=4 SV=1	NA	Cladonia metacorallifera
PDIDSM_00450	hypothetical protein PDIG_20170 [Penicillium digitatum PHI26]	NA	NA	NA	NA	NA	NA	K9HAL1_PEND1 Uncharacterized protein OS=Penicillium digitatum (strain Pd1 / CECT 20795) GN=PDIP_00450 PE=4 SV=1	NA	NA
PDIDSM_00460	Anaphase-promoting complex subunit Apc5, putative [Penicillium digitatum PHI26]	K03352 APC5 anaphase-promoting complex subunit 5 -- Cellular Processes--Cell growth and death--Cell cycle|Cellular Processes--Cell growth and death--Cell cycle - yeast|Cellular Processes--Cell growth and death--Meiosis - yeast|Cellular Processes--Cell growth and death--Oocyte meiosis|Genetic Information Processing--Folding, sorting and degradation--Ubiquitin mediated proteolysis|Organismal System…	NA	NA	NOG ENOG410YVZN 500485 complex subunit ascNOG ENOG4103MVM 500485 Anaphase-Promoting Complex euNOG KOG4322 500485 complex subunit euroNOG ENOG410M4S7 500485 Anaphase-promoting complex eurotNOG ENOG410MM3C 500485 anaphase-promoting complex fuNOG ENOG410PHQY 500485 Anaphase-Promoting Complex opiNOG ENOG4112QGQ 500485 anaphase promoting complex subunit 5	NA	NA	K9GIJ5_PEND1 Anaphase-promoting complex subunit Apc5, putative OS=Penicillium digitatum (strain Pd1 / CECT 20795) GN=PDIP_00460 PE=4 SV=1	NA	NA
PDIDSM_00470	Phosphoribosylaminoimidazole-succinocarboxamide synthase [Penicillium digitatum PHI26]	K01923 purC phosphoribosylaminoimidazole-succinocarboxamide synthase 6.3.2.6 Metabolism--Nucleotide metabolism--Purine metabolism|Metabolism--Global and overview maps--Metabolic pathways|Metabolism--Global and overview maps--Biosynthesis of secondary metabolites|Metabolism--Global and overview maps--Biosynthesis of antibiotics	COG0152 Phosphoribosylaminoimidazole-succinocarboxamide synthase F Nucleotide transport and metabolism	KOG2835 Phosphoribosylamidoimidazole-succinocarboxamide synthase F Nucleotide transport and metabolism ;	NOG COG0152 500485 SAICAR synthetase ascNOG ENOG4103ICB 500485 phosphoribosyl-aminoimidazole-succinocarboxamide synthase euNOG KOG2835 500485 Phosphoribosylaminoimidazole-succinocarboxamide synthase euroNOG ENOG410M5D9 500485 phosphoribosyl-aminoimidazole-succinocarboxamide synthase eurotNOG ENOG410MHVN 500485 phosphoribosyl-aminoimidazole-succinocarboxamide synthase fuNOG ENOG410PFD3 500485 phos…	NA	PUR7_CYBJA Phosphoribosylaminoimidazole-succinocarboxamide synthase OS=Cyberlindnera jadinii GN=ADE1 PE=3 SV=1	K9HAK3_PEND1 Phosphoribosylaminoimidazole-succinocarboxamide synthase OS=Penicillium digitatum (strain Pd1 / CECT 20795) GN=PDIP_00470 PE=3 SV=1	NA	NA
PDIDSM_00480	hypothetical protein PDIG_20140 [Penicillium digitatum PHI26]	K18159 NDUFAF1, CIA30 NADH dehydrogenase [ubiquinone] 1 alpha subcomplex assembly factor 1 -- --	NA	NA	NOG ENOG410XQPB 500485 Complex I ascNOG ENOG4103Q9S 500485 complex I euNOG KOG2435 500485 complex I euroNOG ENOG410M7SD 500485 Complex I intermediate associated protein eurotNOG ENOG410MJJU 500485 complex I intermediate associated protein (Cia30) fuNOG ENOG410PGSM 500485 complex I opiNOG ENOG4112PV5 500485 NADH dehydrogenase (ubiquinone) complex I, assembly factor 1	NA	NA	K9GL58_PEND1 Uncharacterized protein OS=Penicillium digitatum (strain Pd1 / CECT 20795) GN=PDIP_00480 PE=4 SV=1	NA	NA
PDIDSM_00490	hypothetical protein PDIG_20130 [Penicillium digitatum PHI26]	NA	NA	NA	NA	NA	NA	K9H577_PEND1 Uncharacterized protein OS=Penicillium digitatum (strain Pd1 / CECT 20795) GN=PDIP_00490 PE=4 SV=1	NA	NA
PDIDSM_00500	hypothetical protein PDIG_20120 [Penicillium digitatum PHI26]	NA	NA	NA	NOG ENOG4111FJ3 5057 RNA recognition motif. (a.k.a. RRM, RBD, or RNP domain) ascNOG ENOG4103MJT 5057 RNA binding euNOG ENOG410IFXR 5057 RNA binding euroNOG ENOG410MEKZ 5057 RNA recognition motif. (a.k.a. RRM, RBD, or RNP domain) eurotNOG ENOG410MQ3X 5057 RNA recognition motif. (a.k.a. RRM, RBD, or RNP domain) fuNOG ENOG410PIMT 5057 RNA binding opiNOG ENOG4112RIA 5057 RNA binding	NA	NA	K9GM93_PEND1 Uncharacterized protein OS=Penicillium digitatum (strain Pd1 / CECT 20795) GN=PDIP_00500 PE=4 SV=1	NA	NA
PDIDSM_00510	hypothetical protein PDIG_20110 [Penicillium digitatum PHI26]	NA	NA	NA	NOG ENOG4111FJ3 500485 RNA recognition motif. (a.k.a. RRM, RBD, or RNP domain) ascNOG ENOG4103MJT 500485 RNA binding euNOG ENOG410IFXR 500485 RNA binding euroNOG ENOG410MEKZ 500485 RNA recognition motif. (a.k.a. RRM, RBD, or RNP domain) eurotNOG ENOG410MQ3X 500485 RNA recognition motif. (a.k.a. RRM, RBD, or RNP domain) fuNOG ENOG410PIMT 500485 RNA binding opiNOG ENOG4112RIA 500485 RNA binding	NA	NA	K9GIK1_PEND1 Uncharacterized protein OS=Penicillium digitatum (strain Pd1 / CECT 20795) GN=PDIP_00510 PE=4 SV=1	NA	NA
PDIDSM_00540	eukaryotic translation initiation factor eIF-1 [Metarhizium album ARSEF 1941]	K03113 EIF1, SUI1 translation initiation factor 1 -- Genetic Information Processing--Translation--RNA transport	NA	KOG1770 Translation initiation factor 1 (eIF-1/SUI1) J Translation, ribosomal structure and biogenesis ;	NOG COG0023 1047171 translation initiation factor ascNOG ENOG4103SE6 1047171 Translation initiation factor dotNOG ENOG410H7H3 1047171 Translation initiation factor SUI1 euNOG KOG1770 1047171 translation INITIATION FACTOR fuNOG ENOG410PNPS 1047171 Translation initiation factor opiNOG ENOG4113S0X 1047171 Translation initiation factor	NA	SUI1_SCHPO Protein translation factor sui1 OS=Schizosaccharomyces pombe (strain 972 / ATCC 24843) GN=sui1 PE=3 SV=3	A0A0B2X5D8_9HYPO Eukaryotic translation initiation factor eIF-1 OS=Metarhizium album ARSEF 1941 GN=MAM_01751 PE=4 SV=1	NA	NA
PDIDSM_00550	hypothetical protein PDIG_20070 [Penicillium digitatum PHI26]	NA	NA	NA	NOG ENOG410XVM1 162425 Conserved hypothetical, protein ascNOG ENOG4103RZU 162425 Conserved hypothetical protein euNOG ENOG410IY3X 162425 Conserved hypothetical protein euroNOG ENOG410M82C 162425 N-glycosylation protein eurotNOG ENOG410MNF3 162425 N-glycosylation protein fuNOG ENOG410PNUC 162425 conserved hypothetical protein opiNOG ENOG4113S6V 162425 Conserved hypothetical protein	NA	NA	K9GIE6_PEND1 Uncharacterized protein OS=Penicillium digitatum (strain Pd1 / CECT 20795) GN=PDIP_00550 PE=4 SV=1	NA	NA
PDIDSM_00560	hypothetical protein PDIG_20060 [Penicillium digitatum PHI26]	K17801 MBA1 mitochondrial protein MBA1 -- --	NA	NA	NOG ENOG410YMSY 500485 NA ascNOG ENOG4103TI1 500485 NA euNOG ENOG410J1IJ 500485 NA euroNOG ENOG410M877 500485 NA eurotNOG ENOG410MN5P 500485 NA fuNOG ENOG410PQM4 500485 NA opiNOG ENOG4113UFT 500485 NA	NA	NA	K9HAH1_PEND1 Uncharacterized protein OS=Penicillium digitatum (strain Pd1 / CECT 20795) GN=PDIP_00560 PE=4 SV=1	NA	NA
PDIDSM_00570	Rho GTPase activator (Rgd1), putative [Penicillium digitatum PHI26]	NA	NA	NA	NOG ENOG410YM3I 500485 rho GTPase activating protein ascNOG ENOG4104DMK 500485 RhoGAP euNOG KOG1450 500485 rho GTPase activating protein euroNOG ENOG410MGUR 500485 RhoGAP eurotNOG ENOG410MUCY 500485 Fes/CIP4, and EFC/F-BAR homology domain fuNOG ENOG410QDQC 500485 RhoGAP opiNOG ENOG4113D5P 500485 RhoGAP	NA	NA	K9GL16_PEND1 Rho GTPase activator (Rgd1), putative OS=Penicillium digitatum (strain Pd1 / CECT 20795) GN=PDIP_00570 PE=4 SV=1	MoRga3 G4NKL4 Magnaporthe oryzae mixed outcome	NA
PDIDSM_00590	hypothetical protein PDIG_20030 [Penicillium digitatum PHI26]	K04392 RAC1 Ras-related C3 botulinum toxin substrate 1 -- Environmental Information Processing--Signal transduction--MAPK signaling pathway|Environmental Information Processing--Signal transduction--MAPK signaling pathway - fly|Environmental Information Processing--Signal transduction--Ras signaling pathway|Environmental Information Processing--Signal transduction--Rap1 signaling pathway|Environm…	NA	KOG0393 Ras-related small GTPase, Rho type R General function prediction only ;	NOG COG1100 5059 GTP-binding Protein ascNOG ENOG4103JIZ 5059 cell division control protein 42 euNOG KOG0393 5059 ras homolog family member euroNOG ENOG410M3DM 5059 Rho GTPase Rac fuNOG ENOG410PIRJ 5059 cell division control protein 42 opiNOG ENOG4112N5X 5059 rho family, small GTP binding protein	NA	RAC1A_DICDI Rho-related protein rac1A OS=Dictyostelium discoideum GN=rac1A PE=1 SV=2	K9GM61_PEND1 Uncharacterized protein OS=Penicillium digitatum (strain Pd1 / CECT 20795) GN=PDIP_00590 PE=3 SV=1	Rac1 A0SXQ7 Magnaporthe oryzae (related: Magnaporthe grisea) Loss of pathogenicity	NA
PDIDSM_005905	Rho GTPase Rho 2, putative [Penicillium digitatum PHI26]	K07975 K07975 Rho family, other -- --	NA	KOG0393 Ras-related small GTPase, Rho type R General function prediction only ;	NOG COG1100 500485 GTP-binding Protein ascNOG ENOG4103MQ2 500485 GTP-binding protein RHO2 euNOG KOG0393 500485 ras homolog family member euroNOG ENOG410M6IH 500485 Rho GTPase Rho 2 eurotNOG ENOG410MKVB 500485 Rho GTPase Rho 2 fuNOG ENOG410PIRK 500485 GTP-binding protein RHO2 opiNOG ENOG4112RQG 500485 GTP-binding protein RHO2	NA	RHO2_SCHPO GTP-binding protein rho2 OS=Schizosaccharomyces pombe (strain 972 / ATCC 24843) GN=rho2 PE=1 SV=1	K9GA27_PEND1 Rho GTPase Rho 2, putative OS=Penicillium digitatum (strain Pd1 / CECT 20795) GN=PDIP_29250 PE=3 SV=1	RHO1 BAA24262 Candida albicans Loss of pathogenicity	Leptosphaeria maculans
PDIDSM_00600	hypothetical protein PDIP_00600 [Penicillium digitatum Pd1]	K14784 CMS1 protein CMS1 -- --	NA	NA	NOG ENOG410XPW6 500485 cms1 ribosomal small subunit homolog (yeast) ascNOG ENOG4103QYA 500485 Conserved hypothetical protein euNOG KOG3089 500485 cms1 ribosomal small subunit homolog (yeast) euroNOG ENOG410M573 500485 conserved hypothetical protein eurotNOG ENOG410MN0D 500485 Inherit from euroNOG: conserved hypothetical protein fuNOG ENOG410PMXA 500485 conserved hypothetical protein opiNOG ENOG41…	NA	NA	K9GIE9_PEND1 Uncharacterized protein OS=Penicillium digitatum (strain Pd1 / CECT 20795) GN=PDIP_00600 PE=4 SV=1	NA	NA
PDIDSM_00610	hypothetical protein PDIG_20000 [Penicillium digitatum PHI26]	NA	NA	NA	NOG COG2036 500485 Core component of nucleosome. Nucleosomes wrap and compact DNA into chromatin, limiting DNA accessibility to the cellular machineries which require DNA as a template. Histones thereby play a central role in transcription regulation, DNA repair, DNA replication and chromosomal stability. DNA accessibility is regulated via a complex set of post-translational modifications of hist…	NA	NA	K9HAH5_PEND1 Uncharacterized protein OS=Penicillium digitatum (strain Pd1 / CECT 20795) GN=PDIP_00610 PE=4 SV=1	NA	NA
PDIDSM_00620	COX1 assembly protein Shy1, putative [Penicillium digitatum PHI26]	K14998 SURF1, SHY1 surfeit locus 1 family protein -- --	COG3346 Cytochrome oxidase assembly protein ShyY1 O Posttranslational modification, protein turnover, chaperones	NA	NOG COG3346 500485 Surfeit locus 1 family protein ascNOG ENOG4103NFZ 500485 COX1 assembly protein euNOG KOG1563 500485 surfeit locus protein euroNOG ENOG410M79S 500485 COX1 assembly protein eurotNOG ENOG410MK1B 500485 COX1 assembly protein Shy1 fuNOG ENOG410PJEJ 500485 COX1 assembly protein opiNOG ENOG4112SYP 500485 surfeit locus protein	NA	NA	K9GL20_PEND1 COX1 assembly protein Shy1, putative OS=Penicillium digitatum (strain Pd1 / CECT 20795) GN=PDIP_00620 PE=4 SV=1	NA	NA
PDIDSM_00630	hypothetical protein PDIG_19980 [Penicillium digitatum PHI26]	NA	NA	NA	NOG ENOG4111GHU 5057 UBX domain protein ascNOG ENOG4103SG8 5057 UBX domain protein euNOG ENOG410IX3R 5057 UBX domain protein euroNOG ENOG410M59J 5057 UBX domain protein eurotNOG ENOG410MHDV 5057 UBX domain protein fuNOG ENOG410PNS0 5057 UBX domain protein opiNOG ENOG4113RN6 5057 UBX domain protein	NA	NA	K9H540_PEND1 Uncharacterized protein OS=Penicillium digitatum (strain Pd1 / CECT 20795) GN=PDIP_00630 PE=4 SV=1	NA	NA
PDIDSM_00650	Exosome-associated family protein [Penicillium digitatum PHI26]	K12592 C1D, LRP1 exosome complex protein LRP1 -- Genetic Information Processing--Folding, sorting and degradation--RNA degradation	NA	NA	NOG ENOG4111ZX6 500485 C1D nuclear receptor co-repressor ascNOG ENOG4103U0W 500485 exosome-associated family euNOG KOG4835 500485 C1D nuclear receptor co-repressor euroNOG ENOG410M842 500485 exosome-associated family eurotNOG ENOG410MNII 500485 exosome-associated fuNOG ENOG410PR5T 500485 exosome-associated family opiNOG ENOG4113VUW 500485 exosome-associated family	NA	NA	K9GIF3_PEND1 Exosome-associated family protein OS=Penicillium digitatum (strain Pd1 / CECT 20795) GN=PDIP_00650 PE=4 SV=1	NA	NA
PDIDSM_00660	2-dehydropantoate 2-reductase, putative [Penicillium digitatum PHI26]	K00077 panE, apbA 2-dehydropantoate 2-reductase 1.1.1.169 Metabolism--Metabolism of cofactors and vitamins--Pantothenate and CoA biosynthesis|Metabolism--Global and overview maps--Metabolic pathways|Metabolism--Global and overview maps--Biosynthesis of secondary metabolites	NA	NA	NOG COG1893 500485 Catalyzes the NADPH-dependent reduction of ketopantoate into pantoic acid (By similarity) ascNOG ENOG4103RMQ 500485 Catalyzes the NADPH-dependent reduction of ketopantoate into pantoic acid (By similarity) euNOG ENOG410IWQ4 500485 Catalyzes the NADPH-dependent reduction of ketopantoate into pantoic acid (By similarity) euroNOG ENOG410M7SU 500485 Catalyzes the NADPH-dependent re…	NA	NA	K9HAH8_PEND1 2-dehydropantoate 2-reductase, putative OS=Penicillium digitatum (strain Pd1 / CECT 20795) GN=PDIP_00660 PE=4 SV=1	NA	NA
PDIDSM_00670	hypothetical protein PDIG_19940 [Penicillium digitatum PHI26]	NA	NA	NA	NOG ENOG410ZRA1 36630 SET domain ascNOG ENOG4104DZZ 36630 SET domain euNOG ENOG410ISNW 36630 SET domain fuNOG ENOG410QE4Q 36630 SET domain opiNOG ENOG4113F8C 36630 SET domain	NA	NA	K9GL23_PEND1 Uncharacterized protein OS=Penicillium digitatum (strain Pd1 / CECT 20795) GN=PDIP_00670 PE=4 SV=1	NA	NA
PDIDSM_00680	Ubiquinone biosynthesis protein coq4, mitochondrial [Penicillium digitatum PHI26]	K18586 COQ4 ubiquinone biosynthesis protein COQ4 -- --	NA	KOG3244 Protein involved in ubiquinone biosynthesis H Coenzyme transport and metabolism ;	NOG COG5031 500485 Component of the coenzyme Q biosynthetic pathway. May play a role in organizing a multi-subunit COQ enzyme complex required for coenzyme Q biosynthesis. Required for steady-state levels of other COQ polypeptides (By similarity) ascNOG ENOG4103JJ7 500485 Component of the coenzyme Q biosynthetic pathway. May play a role in organizing a multi-subunit COQ enzyme complex required fo…	NA	COQ4_PENRW Ubiquinone biosynthesis protein coq4, mitochondrial OS=Penicillium rubens (strain ATCC 28089 / DSM 1075 / NRRL 1951 / Wisconsin 54-1255) GN=coq4 PE=3 SV=1	K9H544_PEND1 Ubiquinone biosynthesis protein coq4, mitochondrial OS=Penicillium digitatum (strain Pd1 / CECT 20795) GN=PDIP_00680 PE=3 SV=1	NA	NA
PDIDSM_00690	DsDNA-binding protein PDCD5, putative [Penicillium digitatum PHI26]	K06875 PDCD5, TFAR19 programmed cell death protein 5 -- --	COG2118 DNA-binding TFAR19-related protein, PDSD5 family R General function prediction only	KOG3431 Apoptosis-related protein/predicted DNA-binding protein D Cell cycle control, cell division, chromosome partitioning ;	NOG COG2118 500485 DNA-binding protein ascNOG ENOG4103V0I 500485 dsDNA-binding protein PDCD5 euNOG KOG3431 500485 Programmed cell death euroNOG ENOG410M948 500485 DsDNA-binding protein PDCD5 eurotNOG ENOG410MNZW 500485 DsDNA-binding protein PDCD5 fuNOG ENOG410PS00 500485 dsDNA-binding protein PDCD5 opiNOG ENOG4113W7K 500485 Programmed cell death	NA	Y1886_METB6 DNA-binding protein Mboo_1886 OS=Methanoregula boonei (strain 6A8) GN=Mboo_1886 PE=3 SV=1	K9GM68_PEND1 DsDNA-binding protein PDCD5, putative OS=Penicillium digitatum (strain Pd1 / CECT 20795) GN=PDIP_00690 PE=4 SV=1	NA	NA
PDIDSM_00700	GDP/GTP exchange factor Sec2p, putative [Penicillium digitatum PHI26]	K19940 SEC2 Rab guanine nucleotide exchange factor SEC2 -- --	NA	NA	NOG ENOG410XPSY 500485 RAB3A interacting protein ascNOG ENOG4103KKC 500485 GDP GTP exchange factor Sec2p euNOG KOG4324 500485 RAB3A interacting protein euroNOG ENOG410M4C0 500485 GDP GTP exchange factor Sec2p eurotNOG ENOG410MIZX 500485 GDP GTP exchange factor Sec2p fuNOG ENOG410PJPE 500485 GDP GTP exchange factor Sec2p opiNOG ENOG4113MXM 500485 GDP GTP exchange factor Sec2p	NA	NA	K9GIF8_PEND1 GDP/GTP exchange factor Sec2p, putative OS=Penicillium digitatum (strain Pd1 / CECT 20795) GN=PDIP_00700 PE=4 SV=1	NA	NA
PDIDSM_00710	Pre-mRNA splicing factor, putative [Penicillium digitatum PHI26]	K12825 SF3A1, SAP114 splicing factor 3A subunit 1 -- Genetic Information Processing--Transcription--Spliceosome	NA	NA	NOG ENOG410XPNW 500485 Splicing factor 3A subunit ascNOG ENOG4103JZH 500485 splicing factor euNOG KOG0007 500485 splicing factor euroNOG ENOG410M6TW 500485 splicing factor eurotNOG ENOG410MJQA 500485 Pre-mRNA splicing factor fuNOG ENOG410PG4Z 500485 splicing factor opiNOG ENOG4112QX2 500485 splicing factor 3a, subunit 1	NA	NA	K9HAI0_PEND1 Pre-mRNA splicing factor, putative OS=Penicillium digitatum (strain Pd1 / CECT 20795) GN=PDIP_00710 PE=4 SV=1	NA	NA
PDIDSM_00720	Protein mannosyltransferase 1 [Penicillium digitatum PHI26]	K00728 POMT dolichyl-phosphate-mannose-protein mannosyltransferase 2.4.1.109 Metabolism--Glycan biosynthesis and metabolism--Other types of O-glycan biosynthesis	NA	KOG3359 Dolichyl-phosphate-mannose:protein O-mannosyl transferase O Posttranslational modification, protein turnover, chaperones ;	NOG COG1928 500485 dolichyl-phosphate-mannose-protein mannosyltransferase activity ascNOG ENOG4103JCZ 500485 mannosyltransferase 1 euNOG KOG3359 500485 Dolichyl-phosphate-mannose--protein mannosyltransferase euroNOG ENOG410M664 500485 Mannosyltransferase eurotNOG ENOG410MINK 500485 mannosyltransferase 1 fuNOG ENOG410PFPS 500485 Mannosyltransferase opiNOG ENOG4112N7U 500485 Dolichyl-phosphate-mann…	protein O-mannosyltransferase 1 (Pmt1) GT39 -- -- Penicillium digitatum Dol-P-Man: protein &alpha;-mannosyltransferase (EC 2.4.1.109) These enzymes use dolichol-P-mannose (b-linked) as the sugar donor.	PMT1_YEAST Dolichyl-phosphate-mannose--protein mannosyltransferase 1 OS=Saccharomyces cerevisiae (strain ATCC 204508 / S288c) GN=PMT1 PE=1 SV=1	K9GL27_PEND1 Protein mannosyltransferase 1 OS=Penicillium digitatum (strain Pd1 / CECT 20795) GN=PDIP_00720 PE=4 SV=1	PMT1 AAC31119 Candida albicans Loss of pathogenicity	NA
PDIDSM_00730	hypothetical protein PDIG_19880 [Penicillium digitatum PHI26]	NA	NA	NA	NOG ENOG4111W6C 500485 Conserved hypothetical, protein ascNOG ENOG4103TV9 500485 Conserved hypothetical protein euNOG ENOG410J0BG 500485 Conserved hypothetical protein euroNOG ENOG410M8QX 500485 conserved hypothetical protein eurotNOG ENOG410MNHD 500485 Inherit from euroNOG: conserved hypothetical protein fuNOG ENOG410PQWI 500485 conserved hypothetical protein opiNOG ENOG4113UH7 500485 Conserved …	NA	NA	K9H549_PEND1 Uncharacterized protein OS=Penicillium digitatum (strain Pd1 / CECT 20795) GN=PDIP_00730 PE=4 SV=1	NA	NA
PDIDSM_00740	Palmitoyltransferase erf2 [Penicillium digitatum PHI26]	K16675 ZDHHC9_14_18 palmitoyltransferase ZDHHC9/14/18 2.3.1.225 Environmental Information Processing--Signal transduction--Hippo signaling pathway - fly	NA	NA	NOG COG5273 500485 Zinc finger, DHHC-type containing ascNOG ENOG4103MBZ 500485 Palmitoyltransferase ERF2 euNOG KOG1311 500485 Zinc finger, DHHC-type containing euroNOG ENOG410M3RH 500485 DHHC zinc finger membrane protein eurotNOG ENOG410MJ9M 500485 DHHC zinc finger membrane protein fuNOG ENOG410PGMU 500485 Palmitoyltransferase ERF2 opiNOG ENOG4112Q0T 500485 Zinc finger, DHHC-type containing	NA	ERFB_ASPFU Palmitoyltransferase erf2 OS=Neosartorya fumigata (strain ATCC MYA-4609 / Af293 / CBS 101355 / FGSC A1100) GN=erf2 PE=3 SV=1	K9GM70_PEND1 Palmitoyltransferase OS=Penicillium digitatum (strain Pd1 / CECT 20795) GN=PDIP_00740 PE=3 SV=1	GzDHHC004 Q4I2M7 Gibberella zeae (related: Fusarium graminearum) Unaffected pathogenicity	NA
PDIDSM_00750	Histone-lysine N-methyltransferase (Ash1), putative [Penicillium digitatum PHI26]	K06101 ASH1L histone-lysine N-methyltransferase ASH1L 2.1.1.43 Metabolism--Amino acid metabolism--Lysine degradation|Cellular Processes--Cellular community--Tight junction	NA	NA	NOG COG2940 500485 Histone-lysine N-methyltransferase ascNOG ENOG4103JKI 500485 Histone-lysine n-methyltransferase euNOG KOG1083 500485 ash1 (absent, small, or homeotic)-like (Drosophila) euroNOG ENOG410M62M 500485 Histone-lysine n-methyltransferase eurotNOG ENOG410MJRY 500485 histone-lysine N-methyltransferase (Ash1) fuNOG ENOG410PHWP 500485 Histone-lysine N-methyltransferase opiNOG ENOG4112S3B …	NA	NA	K9GIG3_PEND1 Histone-lysine N-methyltransferase (Ash1), putative OS=Penicillium digitatum (strain Pd1 / CECT 20795) GN=PDIP_00750 PE=4 SV=1	NA	NA
PDIDSM_00760	Sulfate adenylyltransferase [Penicillium digitatum PHI26]	K00958 sat, met3 sulfate adenylyltransferase 2.7.7.4 Metabolism--Nucleotide metabolism--Purine metabolism|Metabolism--Biosynthesis of other secondary metabolites--Monobactam biosynthesis|Metabolism--Metabolism of other amino acids--Selenocompound metabolism|Metabolism--Energy metabolism--Sulfur metabolism|Metabolism--Global and overview maps--Metabolic pathways|Metabolism--Global and overview map…	COG2046 ATP sulfurylase (sulfate adenylyltransferase) P Inorganic ion transport and metabolism COG0529 Adenylylsulfate kinase or related kinase P Inorganic ion transport and metabolism	KOG0636 ATP sulfurylase (sulfate adenylyltransferase) P Inorganic ion transport and metabolism ;	NOG COG2046 500485 Catalyzes the first intracellular reaction of sulfate assimilation, forming adenosine-5'-phosphosulfate (APS) from inorganic sulfate and ATP. Plays an important role in sulfate activation as a component of the biosynthesis pathway of sulfur- containing amino acids (By similarity) ascNOG ENOG4103IVM 500485 Catalyzes the first intracellular reaction of sulfate assimilation, formi…	NA	MET3_PENCH Sulfate adenylyltransferase OS=Penicillium chrysogenum GN=met3 PE=1 SV=1	K9HAI4_PEND1 Sulfate adenylyltransferase OS=Penicillium digitatum (strain Pd1 / CECT 20795) GN=PDIP_00760 PE=3 SV=1	MET3 AAL92174 Cryptococcus neoformans Loss of pathogenicity	NA
PDIDSM_00770	hypothetical protein PDIG_19840 [Penicillium digitatum PHI26]	NA	NA	NA	NOG ENOG4111HHY 500485 Conserved hypothetical, protein ascNOG ENOG4103QY0 500485 Conserved hypothetical protein euNOG ENOG410IWIX 500485 Conserved hypothetical protein euroNOG ENOG410M73U 500485 conserved hypothetical protein eurotNOG ENOG410MKI9 500485 Inherit from euroNOG: conserved hypothetical protein fuNOG ENOG410PNCU 500485 conserved hypothetical protein opiNOG ENOG4113PNI 500485 Conserved …	NA	NA	K9GL32_PEND1 Uncharacterized protein OS=Penicillium digitatum (strain Pd1 / CECT 20795) GN=PDIP_00770 PE=4 SV=1	NA	NA
PDIDSM_00780	hypothetical protein PDIG_19830 [Penicillium digitatum PHI26]	NA	NA	NA	NOG ENOG411287U 500485 NA ascNOG ENOG4103USR 500485 NA euNOG ENOG410J2SC 500485 NA euroNOG ENOG410M94Y 500485 NA eurotNOG ENOG410MNXX 500485 NA fuNOG ENOG410PS2Q 500485 NA opiNOG ENOG4113XBT 500485 NA	NA	NA	K9H554_PEND1 Uncharacterized protein OS=Penicillium digitatum (strain Pd1 / CECT 20795) GN=PDIP_00780 PE=4 SV=1	NA	NA
PDIDSM_00790	LYR family protein [Penicillium digitatum PHI26]	NA	NA	NA	NOG ENOG4112B5I 500485 NA ascNOG ENOG4103SCN 500485 NA euNOG ENOG410IXQM 500485 NA euroNOG ENOG410M6AK 500485 NA eurotNOG ENOG410MMZ6 500485 NA fuNOG ENOG410PPDI 500485 NA opiNOG ENOG4113S7R 500485 NA	NA	NA	K9GM75_PEND1 LYR family protein OS=Penicillium digitatum (strain Pd1 / CECT 20795) GN=PDIP_00790 PE=4 SV=1	NA	NA
PDIDSM_00800	Ubiquitin conjugating enzyme, putative [Penicillium digitatum PHI26]	K10582 UBE2Q ubiquitin-conjugating enzyme E2 Q 2.3.2.23 Genetic Information Processing--Folding, sorting and degradation--Ubiquitin mediated proteolysis	NA	NA	NOG ENOG410XRET 500485 ubiquitin-conjugating enzyme ascNOG ENOG4103Q0Y 500485 ubiquitin conjugating enzyme euNOG KOG0897 500485 ubiquitin-conjugating enzyme euroNOG ENOG410M6WP 500485 ubiquitin conjugating enzyme eurotNOG ENOG410MHR9 500485 ubiquitin conjugating enzyme fuNOG ENOG410PIYY 500485 ubiquitin conjugating enzyme opiNOG ENOG4112UCC 500485 Ubiquitin-conjugating enzyme E2Q family member	NA	NA	K9GIG6_PEND1 Ubiquitin conjugating enzyme, putative OS=Penicillium digitatum (strain Pd1 / CECT 20795) GN=PDIP_00800 PE=4 SV=1	NA	NA
PDIDSM_00810	hypothetical protein PDIG_19800 [Penicillium digitatum PHI26]	NA	NA	NA	NOG ENOG410Z45R 500485 Conserved hypothetical, protein ascNOG ENOG4103J6A 500485 Conserved hypothetical protein euNOG ENOG410IJG8 500485 Conserved hypothetical protein euroNOG ENOG410M3NS 500485 Inherit from ascNOG: Conserved hypothetical protein eurotNOG ENOG410MHVZ 500485 Inherit from ascNOG: Conserved hypothetical protein fuNOG ENOG410PI2K 500485 conserved hypothetical protein opiNOG ENOG4113I…	NA	NA	K9HAI9_PEND1 Uncharacterized protein OS=Penicillium digitatum (strain Pd1 / CECT 20795) GN=PDIP_00810 PE=4 SV=1	NA	NA
PDIDSM_00820	Cytochrome c oxidase polypeptide VIa [Penicillium digitatum PHI26]	K02266 COX6A cytochrome c oxidase subunit 6a -- Metabolism--Energy metabolism--Oxidative phosphorylation|Metabolism--Global and overview maps--Metabolic pathways|Organismal Systems--Circulatory system--Cardiac muscle contraction|Human Diseases--Endocrine and metabolic diseases--Non-alcoholic fatty liver disease (NAFLD)|Human Diseases--Neurodegenerative diseases--Alzheimer's disease|Human Diseases…	NA	NA	NOG ENOG411253X 500485 Cytochrome c oxidase polypeptide VIa ascNOG ENOG4103RQ6 500485 Cytochrome c oxidase polypeptide VIa euNOG KOG3469 500485 Cytochrome c oxidase polypeptide VIa euroNOG ENOG410M8GG 500485 Cytochrome c oxidase subunit VIa eurotNOG ENOG410MNTA 500485 cytochrome c oxidase subunit VIa fuNOG ENOG410PNPT 500485 Cytochrome c oxidase polypeptide VIa opiNOG ENOG4113UWI 500485 Cytochrom…	NA	NA	K9GL36_PEND1 Cytochrome c oxidase subunit 6A, mitochondrial OS=Penicillium digitatum (strain Pd1 / CECT 20795) GN=PDIP_00820 PE=3 SV=1	NA	NA
PDIDSM_00830	DNA lyase Apn2 [Penicillium digitatum PHI26]	K10772 APEX2 AP endonuclease 2 4.2.99.18 Genetic Information Processing--Replication and repair--Base excision repair	NA	NA	NOG COG0708 500485 Exodeoxyribonuclease III ascNOG ENOG4103IZ2 500485 DNA lyase euNOG KOG1294 500485 Dna-(Apurinic or apyrimidinic site) euroNOG ENOG410M766 500485 DNA lyase eurotNOG ENOG410MJ0W 500485 DNA lyase fuNOG ENOG410PJN6 500485 dna lyase opiNOG ENOG4113IIB 500485 APEX nuclease (Apurinic apyrimidinic endonuclease) 2	NA	NA	K9H559_PEND1 DNA lyase Apn2 OS=Penicillium digitatum (strain Pd1 / CECT 20795) GN=PDIP_00830 PE=4 SV=1	NA	NA
PDIDSM_00840	Mating type protein [Penicillium digitatum PHI26]	NA	NA	NA	NOG ENOG410YVGY 500485 mating type protein ascNOG ENOG4103VC1 500485 mating type protein euNOG ENOG410J3Y3 500485 mating type protein euroNOG ENOG410M8G3 500485 mating type protein eurotNOG ENOG410MNPE 500485 Mating-type protein fuNOG ENOG410PSWZ 500485 mating type protein opiNOG ENOG4113XIT 500485 mating type protein	NA	NA	K9GM79_PEND1 Mating type protein OS=Penicillium digitatum (strain Pd1 / CECT 20795) GN=PDIP_00840 PE=3 SV=1	NA	NA
PDIDSM_00850	Cytoskeleton assembly control protein Sla2, putative [Penicillium digitatum PHI26]	K20040 HIP1R, SLA2 huntingtin-interacting protein 1-related protein -- --	NA	KOG0980 Actin-binding protein SLA2/Huntingtin-interacting protein Hip1 Z Cytoskeleton ;	NOG ENOG410XRXQ 500485 Huntingtin interacting protein 1 ascNOG ENOG4103JKU 500485 Cytoskeleton assembly control protein euNOG KOG0980 500485 Huntingtin interacting protein 1 euroNOG ENOG410M389 500485 Cytoskeleton assembly control protein eurotNOG ENOG410MI0T 500485 cytoskeleton assembly control protein Sla2 fuNOG ENOG410PHTB 500485 Cytoskeleton assembly control protein opiNOG ENOG41130S5 500485 …	NA	SLA2_SCHPO Endocytosis protein end4 OS=Schizosaccharomyces pombe (strain 972 / ATCC 24843) GN=end4 PE=1 SV=2	K9GIH1_PEND1 Cytoskeleton assembly control protein Sla2, putative OS=Penicillium digitatum (strain Pd1 / CECT 20795) GN=PDIP_00850 PE=4 SV=1	NA	NA
PDIDSM_00860	hypothetical protein PDIG_19750 [Penicillium digitatum PHI26]	NA	NA	NA	NOG ENOG410Z3SZ 500485 Testis expressed 2 ascNOG ENOG4103I9B 500485 PH domain-containing protein euNOG KOG2238 500485 Testis expressed 2 euroNOG ENOG410M7SG 500485 PH domain-containing protein eurotNOG ENOG410MMQ6 500485 Putative integral membrane protein conserved region (DUF2404) fuNOG ENOG410PFA6 500485 PH domain-containing protein opiNOG ENOG41136WM 500485 Testis expressed 2	NA	NA	K9HAJ3_PEND1 Uncharacterized protein OS=Penicillium digitatum (strain Pd1 / CECT 20795) GN=PDIP_00860 PE=4 SV=1	NA	NA
PDIDSM_00870	Hexaprenyl pyrophosphate synthetase Coq1, putative [Penicillium digitatum PHI26]	K05355 hexPS, COQ1 hexaprenyl-diphosphate synthase 2.5.1.82 2.5.1.83 Metabolism--Metabolism of terpenoids and polyketides--Terpenoid backbone biosynthesis|Metabolism--Global and overview maps--Biosynthesis of secondary metabolites	COG0142 Geranylgeranyl pyrophosphate synthase H Coenzyme transport and metabolism	KOG0776 Geranylgeranyl pyrophosphate synthase/Polyprenyl synthetase H Coenzyme transport and metabolism ;	NOG COG0142 500485 synthase ascNOG ENOG4103N4W 500485 Hexaprenyl pyrophosphate euNOG KOG0776 500485 synthase euroNOG ENOG410M5VC 500485 Hexaprenyl pyrophosphate synthetase Coq1 eurotNOG ENOG410MIZA 500485 Hexaprenyl pyrophosphate synthetase Coq1 fuNOG ENOG410PJ43 500485 decaprenyl-diphosphate synthase subunit 1 opiNOG ENOG4112SFB 500485 synthase, subunit 1	NA	COQ1_NEUCR Probable hexaprenyl pyrophosphate synthase, mitochondrial OS=Neurospora crassa (strain ATCC 24698 / 74-OR23-1A / CBS 708.71 / DSM 1257 / FGSC 987) GN=NCU02305 PE=3 SV=1	K9GL41_PEND1 Hexaprenyl pyrophosphate synthetase Coq1, putative OS=Penicillium digitatum (strain Pd1 / CECT 20795) GN=PDIP_00870 PE=3 SV=1	NA	NA
PDIDSM_00880	Proteasome regulatory particle subunit (RpnC), putative [Penicillium digitatum PHI26]	K03033 PSMD3, RPN3 26S proteasome regulatory subunit N3 -- Genetic Information Processing--Folding, sorting and degradation--Proteasome|Human Diseases--Infectious diseases: Viral--Epstein-Barr virus infection	NA	KOG2581 26S proteasome regulatory complex, subunit RPN3/PSMD3 O Posttranslational modification, protein turnover, chaperones ;	NOG ENOG410XS40 500485 26S proteasome nonATPase regulatory subunit ascNOG ENOG4103M69 500485 26S proteasome non-ATPase regulatory subunit 3 euNOG KOG2581 500485 26S proteasome, non-ATPase regulatory subunit euroNOG ENOG410M4FY 500485 proteasome regulatory particle subunit eurotNOG ENOG410MMH9 500485 Proteasome regulatory particle subunit (RpnC) fuNOG ENOG410PFHZ 500485 26S proteasome non-ATPase r…	NA	RPN3_SCHPO Probable 26S proteasome regulatory subunit rpn3 OS=Schizosaccharomyces pombe (strain 972 / ATCC 24843) GN=rpn3 PE=3 SV=2	K9H563_PEND1 Proteasome regulatory particle subunit (RpnC), putative OS=Penicillium digitatum (strain Pd1 / CECT 20795) GN=PDIP_00880 PE=4 SV=1	NA	NA
PDIDSM_00890	hypothetical protein PDIG_19720 [Penicillium digitatum PHI26]	NA	NA	NA	NOG ENOG4111V1H 500485 DASH complex subunit Spc34 ascNOG ENOG4103RHD 500485 DASH complex subunit Spc34 euNOG ENOG410IWEY 500485 Conserved hypothetical protein euroNOG ENOG410M4KT 500485 DASH complex subunit Spc34 eurotNOG ENOG410MJTT 500485 DASH complex subunit Spc34 fuNOG ENOG410PNCE 500485 conserved hypothetical protein opiNOG ENOG4113Q1J 500485 Conserved hypothetical protein	NA	NA	K9GM81_PEND1 Uncharacterized protein OS=Penicillium digitatum (strain Pd1 / CECT 20795) GN=PDIP_00890 PE=4 SV=1	NA	NA
PDIDSM_00900	Transcription initiation factor TFIID subunit 12, putative [Penicillium digitatum PHI26]	K03126 TAF12 transcription initiation factor TFIID subunit 12 -- Genetic Information Processing--Transcription--Basal transcription factors	NA	NA	NOG COG5624 500485 TAF12 RNA polymerase II, TATA box binding protein (TBP)-associated factor ascNOG ENOG4103IN3 500485 transcription initiation factor TFIID subunit 12 euNOG KOG1142 500485 TAF12 RNA polymerase II, TATA box binding protein (TBP)-associated factor euroNOG ENOG410M7R7 500485 transcription initiation factor TFIID subunit 12 eurotNOG ENOG410MK9S 500485 transcription initiation factor …	NA	NA	K9GIH6_PEND1 Transcription initiation factor TFIID subunit 12, putative OS=Penicillium digitatum (strain Pd1 / CECT 20795) GN=PDIP_00900 PE=4 SV=1	NA	NA
PDIDSM_00910	Multicopy suppressor of stt4 mutation [Penicillium digitatum PHI26]	K00889 PIP5K 1-phosphatidylinositol-4-phosphate 5-kinase 2.7.1.68 Metabolism--Carbohydrate metabolism--Inositol phosphate metabolism|Metabolism--Global and overview maps--Metabolic pathways|Environmental Information Processing--Signal transduction--MAPK signaling pathway - yeast|Environmental Information Processing--Signal transduction--Phosphatidylinositol signaling system|Environmental Informat…	NA	KOG0229 Phosphatidylinositol-4-phosphate 5-kinase T Signal transduction mechanisms ;	NOG COG5253 500485 phosphatidylinositol-4-phosphate 5-kinase ascNOG ENOG4103K4W 500485 phosphatidylinositol-4-phosphate 5-kinase euNOG KOG0229 500485 phosphatidylinositol-4-phosphate 5-kinase euroNOG ENOG410M2VW 500485 Multicopy suppressor of stt4 mutation eurotNOG ENOG410MICQ 500485 Multicopy suppressor of stt4 mutation fuNOG ENOG410PH70 500485 phosphatidylinositol-4-phosphate 5-kinase opiNOG EN…	NA	ITS3_SCHPO Phosphatidylinositol 4-phosphate 5-kinase its3 OS=Schizosaccharomyces pombe (strain 972 / ATCC 24843) GN=its3 PE=1 SV=3	K9HAJ7_PEND1 Multicopy suppressor of stt4 mutation OS=Penicillium digitatum (strain Pd1 / CECT 20795) GN=PDIP_00910 PE=4 SV=1	NA	NA
PDIDSM_00920	Winged helix-turn-helix transcription repressor DNA-binding [Penicillium italicum]	K11275 H1_5 histone H1/5 -- --	NA	NA	NOG ENOG4112541 500485 Histone cluster 1 ascNOG ENOG4103UP2 500485 Histone H1 euNOG KOG4012 500485 Histone cluster 1 euroNOG ENOG410M8WZ 500485 Histone H1 eurotNOG ENOG410MNVH 500485 Histone H1 fuNOG ENOG410PRZF 500485 Histone H1 opiNOG ENOG4113WK0 500485 histone h1	NA	H1_EMENI Histone H1 OS=Emericella nidulans (strain FGSC A4 / ATCC 38163 / CBS 112.46 / NRRL 194 / M139) GN=hhoA PE=3 SV=1	A0A0M8P431_9EURO Uncharacterized protein OS=Penicillium nordicum GN=ACN38_g6017 PE=3 SV=1	NA	NA
PDIDSM_00930	Flap endonuclease 1 [Penicillium digitatum PHI26]	K04799 FEN1, RAD2 flap endonuclease-1 3.-.-.- Genetic Information Processing--Replication and repair--DNA replication|Genetic Information Processing--Replication and repair--Base excision repair|Genetic Information Processing--Replication and repair--Non-homologous end-joining	COG0258 5'-3' exonuclease L Replication, recombination and repair	KOG2519 5'-3' exonuclease L Replication, recombination and repair ;	NOG COG0258 500485 Structure-specific nuclease with 5'-flap endonuclease and 5'-3' exonuclease activities involved in DNA replication and repair. During DNA replication, cleaves the 5'-overhanging flap structure that is generated by displacement synthesis when DNA polymerase encounters the 5'-end of a downstream Okazaki fragment. It enters the flap from the 5'-end and then tracks to cleave the fl…	NA	FEN1_PENRW Flap endonuclease 1 OS=Penicillium rubens (strain ATCC 28089 / DSM 1075 / NRRL 1951 / Wisconsin 54-1255) GN=fen1 PE=3 SV=1	K9H567_PEND1 Flap endonuclease 1 OS=Penicillium digitatum (strain Pd1 / CECT 20795) GN=PDIP_00930 PE=3 SV=1	NA	NA
PDIDSM_009304	hypothetical protein MPER_10829 [Moniliophthora perniciosa FA553]	K15339 YEN1 holliday junction resolvase YEN1 3.1.-.- --	NA	NA	NA	NA	NA	E2LUJ8_MONPE Uncharacterized protein OS=Moniliophthora perniciosa (strain FA553 / isolate CP02) GN=MPER_10829 PE=4 SV=1	NA	NA
PDIDSM_00940	Fungal specific transcription factor, putative [Penicillium digitatum PHI26]	K00101 E1.1.2.3, lldD L-lactate dehydrogenase (cytochrome) 1.1.2.3 Metabolism--Carbohydrate metabolism--Pyruvate metabolism|Metabolism--Global and overview maps--Metabolic pathways	NA	NA	NOG ENOG410Z8RR 500485 Transcription factor ascNOG ENOG4103KAF 500485 Transcription factor euNOG ENOG410IGED 500485 Transcription factor euroNOG ENOG410MDZG 500485 fungal specific transcription factor eurotNOG ENOG410MHFK 500485 fungal specific transcription factor fuNOG ENOG410PICM 500485 Transcription factor opiNOG ENOG4112SCA 500485 Transcription factor	NA	PRTT_EMENI Transcriptional activator of proteases prtT OS=Emericella nidulans (strain FGSC A4 / ATCC 38163 / CBS 112.46 / NRRL 194 / M139) GN=prtT PE=3 SV=1	K9GM85_PEND1 Fungal specific transcription factor, putative OS=Penicillium digitatum (strain Pd1 / CECT 20795) GN=PDIP_00940 PE=4 SV=1	NA	NA
PDIDSM_009402	C6 transcription factor, putative [Penicillium digitatum Pd1]	K00101 E1.1.2.3, lldD L-lactate dehydrogenase (cytochrome) 1.1.2.3 Metabolism--Carbohydrate metabolism--Pyruvate metabolism|Metabolism--Global and overview maps--Metabolic pathways	NA	NA	NOG ENOG410Z8RR 500485 Transcription factor ascNOG ENOG4103KAF 500485 Transcription factor euNOG ENOG410IGED 500485 Transcription factor euroNOG ENOG410M34E 500485 Transcription factor eurotNOG ENOG410MI0G 500485 transcription factor fuNOG ENOG410PICM 500485 Transcription factor opiNOG ENOG4112SCA 500485 Transcription factor	NA	PRTT_EMENI Transcriptional activator of proteases prtT OS=Emericella nidulans (strain FGSC A4 / ATCC 38163 / CBS 112.46 / NRRL 194 / M139) GN=prtT PE=3 SV=1	K9FGU5_PEND1 C6 transcription factor, putative OS=Penicillium digitatum (strain Pd1 / CECT 20795) GN=PDIP_74480 PE=4 SV=1	NA	NA
PDIDSM_00950	Glutaryl-CoA dehydrogenase, putative [Penicillium digitatum PHI26]	K00252 GCDH, gcdH glutaryl-CoA dehydrogenase 1.3.8.6 Metabolism--Lipid metabolism--Fatty acid degradation|Metabolism--Amino acid metabolism--Lysine degradation|Metabolism--Xenobiotics biodegradation and metabolism--Benzoate degradation|Metabolism--Amino acid metabolism--Tryptophan metabolism|Metabolism--Global and overview maps--Metabolic pathways|Metabolism--Global and overview maps--Microbial m…	COG1960 Acyl-CoA dehydrogenase related to the alkylation response protein AidB I Lipid transport and metabolism	KOG0138 Glutaryl-CoA dehydrogenase E Amino acid transport and metabolism ;	NOG COG1960 500485 acyl-CoA dehydrogenase ascNOG ENOG4103IDJ 500485 Glutaryl-CoA dehydrogenase euNOG KOG0138 500485 glutaryl-CoA dehydrogenase euroNOG ENOG410M5XH 500485 Glutaryl-CoA dehydrogenase eurotNOG ENOG410MH89 500485 Glutaryl-CoA dehydrogenase fuNOG ENOG410PFTG 500485 Glutaryl-CoA dehydrogenase opiNOG ENOG4112QKN 500485 glutaryl-CoA dehydrogenase	NA	GCDH_BOVIN Glutaryl-CoA dehydrogenase, mitochondrial OS=Bos taurus GN=GCDH PE=2 SV=1	K9GIJ0_PEND1 Glutaryl-CoA dehydrogenase, putative OS=Penicillium digitatum (strain Pd1 / CECT 20795) GN=PDIP_00950 PE=3 SV=1	NA	NA
PDIDSM_00960	hypothetical protein MAC_01489 [Metarhizium acridum CQMa 102]	K06689 UBE2D, UBC4, UBC5 ubiquitin-conjugating enzyme E2 D 2.3.2.23 Environmental Information Processing--Signal transduction--MAPK signaling pathway - fly|Genetic Information Processing--Folding, sorting and degradation--Ubiquitin mediated proteolysis|Genetic Information Processing--Folding, sorting and degradation--Protein processing in endoplasmic reticulum	NA	KOG0417 Ubiquitin-protein ligase O Posttranslational modification, protein turnover, chaperones ;	NOG COG5078 500485 ubiquitin-conjugating enzyme ascNOG ENOG4103M6U 500485 ubiquitin-conjugating enzyme euNOG KOG0417 500485 ubiquitin-conjugating enzyme euroNOG ENOG410M6JM 500485 ubiquitin-conjugating enzyme eurotNOG ENOG410MI24 500485 Ubiquitin conjugating enzyme (UbcD) fuNOG ENOG410PI8T 500485 ubiquitin-conjugating enzyme opiNOG ENOG4112QZC 500485 ubiquitin-conjugating enzyme	NA	UBC1_COLGL Ubiquitin-conjugating enzyme E2-16 kDa OS=Colletotrichum gloeosporioides GN=UBC1 PE=2 SV=1	A0A0G4P1I0_PENCA Ubiquitin-conjugating enzyme/RWD-like OS=Penicillium camembertii GN=PCAMFM013_S004g000079 PE=3 SV=1	NA	Postia placenta
PDIDSM_00970	Glyoxalase family protein [Penicillium digitatum Pd1]	NA	NA	NA	NOG COG0346 500485 glyoxalase bleomycin resistance protein dioxygenase ascNOG ENOG4103TRB 500485 glyoxalase bleomycin resistance protein dioxygenase euNOG ENOG410J0EE 500485 glyoxalase bleomycin resistance protein euroNOG ENOG410MBS0 500485 glyoxalase family eurotNOG ENOG410MKS2 500485 glyoxalase family fuNOG ENOG410PQVX 500485 glyoxalase bleomycin resistance protein opiNOG ENOG4113V6J 500485 gly…	NA	NA	K9GL52_PEND1 Glyoxalase family protein OS=Penicillium digitatum (strain Pd1 / CECT 20795) GN=PDIP_00970 PE=4 SV=1	NA	NA
PDIDSM_01000	Sister chromatid cohesion acetyltransferase Eco1, putative [Penicillium digitatum PHI26]	K11268 ESCO, ECO1 N-acetyltransferase 2.3.1.- --	NA	NA	NOG ENOG410XTJX 500485 establishment of cohesion 1 homolog ascNOG ENOG4103QFC 500485 sister chromatid cohesion euNOG KOG3014 500485 establishment of cohesion 1 homolog euroNOG ENOG410M4J7 500485 sister chromatid cohesion acetyltransferase Eco1 eurotNOG ENOG410MI3P 500485 sister chromatid cohesion acetyltransferase Eco1 fuNOG ENOG410PMEH 500485 Sister chromatid cohesion opiNOG ENOG4113M0D 500485 S…	NA	NA	K9GM52_PEND1 Sister chromatid cohesion acetyltransferase Eco1, putative OS=Penicillium digitatum (strain Pd1 / CECT 20795) GN=PDIP_01000 PE=4 SV=1	NA	NA
PDIDSM_01010	hypothetical protein PDIG_19600 [Penicillium digitatum PHI26]	NA	NA	NA	NA	NA	NA	K9GID5_PEND1 Uncharacterized protein OS=Penicillium digitatum (strain Pd1 / CECT 20795) GN=PDIP_01010 PE=4 SV=1	NA	NA
PDIDSM_01020	hypothetical protein PDIG_19590 [Penicillium digitatum PHI26]	NA	NA	NA	NOG ENOG410YFFM 500485 Conserved hypothetical, protein ascNOG ENOG4103SB2 500485 conserved hypothetical protein euNOG ENOG410IY02 500485 Conserved hypothetical protein euroNOG ENOG410M861 500485 conserved hypothetical protein eurotNOG ENOG410MN5E 500485 Inherit from euroNOG: conserved hypothetical protein fuNOG ENOG410PPBT 500485 conserved hypothetical protein opiNOG ENOG4113R1U 500485 Conserved …	NA	NA	K9HAG4_PEND1 Uncharacterized protein OS=Penicillium digitatum (strain Pd1 / CECT 20795) GN=PDIP_01020 PE=4 SV=1	NA	NA
PDIDSM_01030	Eukaryotic translation initiation factor subunit eIF2A, putative [Penicillium digitatum PHI26]	K15026 EIF2A translation initiation factor 2A -- --	NA	KOG2315 Predicted translation initiation factor related to eIF-3a J Translation, ribosomal structure and biogenesis ;	NOG COG5354 500485 Component of the eukaryotic translation initiation factor 3 (eIF-3) complex, which is involved in protein synthesis and, together with other initiation factors, stimulates binding of mRNA and methionyl-tRNAi to the 40S ribosome (By similarity) ascNOG ENOG4103NFR 500485 eukaryotic translation initiation factor euNOG KOG2315 500485 eukaryotic translation initiation factor euroNOG…	NA	EIF2A_SCHPO Eukaryotic translation initiation factor 2A OS=Schizosaccharomyces pombe (strain 972 / ATCC 24843) GN=SPBC4B4.04 PE=1 SV=1	K9GL11_PEND1 Eukaryotic translation initiation factor subunit eIF2A, putative OS=Penicillium digitatum (strain Pd1 / CECT 20795) GN=PDIP_01030 PE=4 SV=1	NA	NA
PDIDSM_01040	hypothetical protein PDIG_19570 [Penicillium digitatum PHI26]	NA	NA	NA	NOG COG5597 5062 Glycosyl Transferase euNOG KOG1950 5062 glycogenin	NA	NA	K9H527_PEND1 Uncharacterized protein OS=Penicillium digitatum (strain Pd1 / CECT 20795) GN=PDIP_01040 PE=4 SV=1	NA	NA
PDIDSM_01050	20S cyclosome subunit (APC1/BimE), putative [Penicillium digitatum PHI26]	K03348 APC1 anaphase-promoting complex subunit 1 -- Cellular Processes--Cell growth and death--Cell cycle|Cellular Processes--Cell growth and death--Cell cycle - yeast|Cellular Processes--Cell growth and death--Meiosis - yeast|Cellular Processes--Cell growth and death--Oocyte meiosis|Genetic Information Processing--Folding, sorting and degradation--Ubiquitin mediated proteolysis|Organismal System…	NA	NA	NOG ENOG410XQ83 500485 Anaphase promoting complex subunit 1 ascNOG ENOG4103N2V 500485 20S cyclosome subunit euNOG KOG1858 500485 Anaphase promoting complex subunit 1 euroNOG ENOG410M7XM 500485 negative regulator of mitosis eurotNOG ENOG410MJWS 500485 20S cyclosome subunit (APC1 BimE) fuNOG ENOG410PHFM 500485 negative regulator of mitosis opiNOG ENOG4112PY3 500485 Anaphase promoting complex subuni…	NA	BIME_EMENI Negative regulator of mitosis OS=Emericella nidulans (strain FGSC A4 / ATCC 38163 / CBS 112.46 / NRRL 194 / M139) GN=bimE PE=2 SV=2	K9GM56_PEND1 20S cyclosome subunit (APC1/BimE), putative OS=Penicillium digitatum (strain Pd1 / CECT 20795) GN=PDIP_01050 PE=4 SV=1	NA	NA
PDIDSM_01060	hypothetical protein PDIG_19550 [Penicillium digitatum PHI26]	NA	NA	NA	NOG ENOG4111G9D 500485 Conserved hypothetical, protein ascNOG ENOG4103JMP 500485 Conserved hypothetical protein euNOG ENOG410IKM5 500485 Conserved hypothetical protein euroNOG ENOG410MCGP 500485 Inherit from ascNOG: Conserved hypothetical protein eurotNOG ENOG410MIDS 500485 Inherit from ascNOG: Conserved hypothetical protein fuNOG ENOG410PMKM 500485 conserved hypothetical protein opiNOG ENOG4113P…	NA	NA	K9GIE1_PEND1 Uncharacterized protein OS=Penicillium digitatum (strain Pd1 / CECT 20795) GN=PDIP_01060 PE=4 SV=1	NA	NA
PDIDSM_01070	Transcription factor Rba50, putative [Penicillium digitatum PHI26]	NA	NA	NA	NOG ENOG410XNVT 500485 RNA polymerase II associated protein 1 ascNOG ENOG4103P8P 500485 transcription factor Rba50 euNOG KOG1894 500485 RNA polymerase II associated protein 1 euroNOG ENOG410M2P5 500485 transcription factor Rba50 eurotNOG ENOG410MH8J 500485 transcription factor Rba50 fuNOG ENOG410PI3M 500485 transcription factor Rba50 opiNOG ENOG4112S9I 500485 RNA polymerase II associated protein 1	NA	NA	K9HAG8_PEND1 Transcription factor Rba50, putative OS=Penicillium digitatum (strain Pd1 / CECT 20795) GN=PDIP_01070 PE=4 SV=1	NA	NA
PDIDSM_01080	Histone promoter control protein 2 [Penicillium digitatum PHI26]	NA	NA	NA	NOG ENOG41126NP 500485 Conserved hypothetical, protein ascNOG ENOG4103KTZ 500485 Conserved hypothetical protein euNOG ENOG410IFAX 500485 Conserved hypothetical protein euroNOG ENOG410M3TH 500485 Pfam:HPC2 eurotNOG ENOG410MJXV 500485 Pfam:HPC2 fuNOG ENOG410PHVI 500485 conserved hypothetical protein opiNOG ENOG4113S4R 500485 Conserved hypothetical protein	NA	NA	K9GL14_PEND1 Histone promoter control protein 2 OS=Penicillium digitatum (strain Pd1 / CECT 20795) GN=PDIP_01080 PE=4 SV=1	NA	NA
PDIDSM_01090	hypothetical protein PDIP_01090 [Penicillium digitatum Pd1]	NA	NA	NA	NA	NA	NA	K9H532_PEND1 Uncharacterized protein OS=Penicillium digitatum (strain Pd1 / CECT 20795) GN=PDIP_01090 PE=4 SV=1	NA	NA
PDIDSM_01100	hypothetical protein PDIP_01100 [Penicillium digitatum Pd1]	K11226 STE7 mitogen-activated protein kinase kinase 2.7.12.2 Environmental Information Processing--Signal transduction--MAPK signaling pathway - yeast	NA	KOG0581 Mitogen-activated protein kinase kinase (MAP2K) T Signal transduction mechanisms ;	NOG ENOG410XQ5A 500485 mitogen-activated protein kinase kinase ascNOG ENOG4103J8P 500485 kinase kinase euNOG KOG0581 500485 mitogen-activated protein kinase kinase euroNOG ENOG410M60B 500485 MAP kinase kinase eurotNOG ENOG410MK2N 500485 MAP kinase kinase fuNOG ENOG410PFNY 500485 kinase kinase opiNOG ENOG4112PXQ 500485 mitogen-activated protein kinase kinase	NA	FUZ7_USTMA Dual specificity protein kinase FUZ7 OS=Ustilago maydis (strain 521 / FGSC 9021) GN=FUZ7 PE=3 SV=2	K9GM58_PEND1 Uncharacterized protein OS=Penicillium digitatum (strain Pd1 / CECT 20795) GN=PDIP_01100 PE=4 SV=1	MGSTE7p C5MK57 Mycosphaerella graminicola (related: Zymoseptoria triticii) Loss of pathogenicity	Pleurotus ostreatus PC9
PDIDSM_01110	Transcription elongation factor spt6 [Penicillium digitatum PHI26]	K11292 SUPT6H, SPT6 transcription elongation factor SPT6 -- --	NA	KOG1856 Transcription elongation factor SPT6 A RNA processing and modification ;	NOG COG2183 500485 domain protein ascNOG ENOG4103IMC 500485 Transcription elongation factor spt-6 euNOG KOG1856 500485 Transcription elongation factor euroNOG ENOG410M5AJ 500485 Transcription elongation factor spt6 eurotNOG ENOG410MJ0B 500485 Transcription elongation factor SPT6 fuNOG ENOG410PFNW 500485 Plays a role in maintenance of chromatin structure during RNA polymerase II transcription elon…	NA	SPT6_ASPOR Transcription elongation factor spt6 OS=Aspergillus oryzae (strain ATCC 42149 / RIB 40) GN=spt6 PE=3 SV=1	K9GM36_PEND1 Transcription elongation factor spt6 OS=Penicillium digitatum (strain Pd1 / CECT 20795) GN=PDIP_01110 PE=4 SV=1	GzOB042 Q4HYQ4 Gibberella zeae (related: Fusarium graminearum) Unaffected pathogenicity	NA
PDIDSM_01120	Oxysterol binding protein (Osh3), putative [Penicillium digitatum PHI26]	K20463 OSBPL3_6_7, ORP3_6_7 oxysterol-binding protein-related protein 3/6/7 -- --	NA	NA	NOG ENOG410XP9E 500485 Oxysterol-binding protein ascNOG ENOG4103KVB 500485 Oxysterol binding protein euNOG KOG1737 500485 Oxysterol-binding protein euroNOG ENOG410M69Z 500485 Oxysterol binding protein eurotNOG ENOG410MH67 500485 Oxysterol binding protein fuNOG ENOG410PHWU 500485 Oxysterol binding protein opiNOG ENOG4112Q34 500485 Oxysterol-binding protein	NA	YEH1_SCHPO Oxysterol-binding protein homolog C23H4.01c OS=Schizosaccharomyces pombe (strain 972 / ATCC 24843) GN=SPAC23H4.01c PE=1 SV=2	K9GIA9_PEND1 Oxysterol binding protein (Osh3), putative OS=Penicillium digitatum (strain Pd1 / CECT 20795) GN=PDIP_01120 PE=4 SV=1	NA	NA
PDIDSM_01130	hypothetical protein PDIG_19480 [Penicillium digitatum PHI26]	NA	NA	NA	NOG ENOG410Y0YT 500485 IFRD domain protein ascNOG ENOG4103JY5 500485 IFRD domain protein euNOG ENOG410IICT 500485 IFRD domain protein euroNOG ENOG410M2NH 500485 IFRD domain protein eurotNOG ENOG410MHW6 500485 IFRD domain protein fuNOG ENOG410PJ54 500485 IFRD domain protein opiNOG ENOG4113I6I 500485 IFRD domain protein	NA	NA	K9HAE3_PEND1 Uncharacterized protein OS=Penicillium digitatum (strain Pd1 / CECT 20795) GN=PDIP_01130 PE=4 SV=1	LmIFRD C6KED4 Leptosphaeria maculans Loss of pathogenicity	NA
PDIDSM_01140	Exosome complex exonuclease Rrp4, putative [Penicillium digitatum PHI26]	K03679 RRP4, EXOSC2 exosome complex component RRP4 -- Genetic Information Processing--Folding, sorting and degradation--RNA degradation	NA	KOG3013 Exosomal 3'-5' exoribonuclease complex, subunit Rrp4 A RNA processing and modification ;	NOG COG1097 500485 Exosome complex ascNOG ENOG4103N00 500485 exosome complex exonuclease RRP4 euNOG KOG3013 500485 Exosome complex euroNOG ENOG410M3BD 500485 exosome complex exonuclease RRP4 eurotNOG ENOG410MHRZ 500485 Exosome complex exonuclease Rrp4 fuNOG ENOG410PK9Y 500485 Exosome complex exonuclease rrp4 opiNOG ENOG4112RA5 500485 Exosome complex	NA	RRP4_SCHPO Exosome complex component rrp4 OS=Schizosaccharomyces pombe (strain 972 / ATCC 24843) GN=rrp4 PE=3 SV=1	K9GKZ0_PEND1 Exosome complex exonuclease Rrp4, putative OS=Penicillium digitatum (strain Pd1 / CECT 20795) GN=PDIP_01140 PE=4 SV=1	NA	NA
PDIDSM_01150	hypothetical protein PDIG_19460 [Penicillium digitatum PHI26]	K03679 RRP4, EXOSC2 exosome complex component RRP4 -- Genetic Information Processing--Folding, sorting and degradation--RNA degradation	NA	NA	NOG ENOG410Y2HZ 500485 Conserved hypothetical, protein ascNOG ENOG4103TWM 500485 Conserved hypothetical protein euNOG ENOG410J27Q 500485 Conserved hypothetical protein euroNOG ENOG410M2S5 500485 conserved hypothetical protein eurotNOG ENOG410MM7M 500485 Inherit from euroNOG: conserved hypothetical protein fuNOG ENOG410PRHE 500485 conserved hypothetical protein opiNOG ENOG4113UZA 500485 Conserved …	NA	NA	K9H506_PEND1 Uncharacterized protein OS=Penicillium digitatum (strain Pd1 / CECT 20795) GN=PDIP_01150 PE=4 SV=1	NA	NA
PDIDSM_01160	RNA binding protein Rnp24, putative [Penicillium digitatum PHI26]	NA	NA	NA	NOG COG0724 500485 Rna-binding protein ascNOG ENOG4103NI7 500485 RNA binding protein Rnp24 euNOG KOG4210 500485 Rna binding protein euroNOG ENOG410M2HW 500485 RNA binding protein Rnp24 eurotNOG ENOG410MMZQ 500485 RNA binding protein Rnp24 fuNOG ENOG410PJIH 500485 RNA binding protein Rnp24 opiNOG ENOG4112Y9G 500485 RNA binding protein Rnp24	NA	NA	K9GM39_PEND1 RNA binding protein Rnp24, putative OS=Penicillium digitatum (strain Pd1 / CECT 20795) GN=PDIP_01160 PE=4 SV=1	NA	NA
PDIDSM_01170	hypothetical protein PDIG_19440 [Penicillium digitatum PHI26]	K17987 NBR1 next to BRCA1 gene 1 protein -- --	NA	NA	NOG ENOG4111JIU 500485 Conserved hypothetical, protein ascNOG ENOG4103K9H 500485 Conserved hypothetical protein euNOG ENOG410IM1J 500485 Conserved hypothetical protein euroNOG ENOG410M7WI 500485 CASC3/Barentsz eIF4AIII binding eurotNOG ENOG410MI1D 500485 CASC3/Barentsz eIF4AIII binding fuNOG ENOG410PKWB 500485 conserved hypothetical protein opiNOG ENOG4112N93 500485 Conserved hypothetical protein	NA	NA	K9GIB4_PEND1 Uncharacterized protein OS=Penicillium digitatum (strain Pd1 / CECT 20795) GN=PDIP_01170 PE=4 SV=1	NA	NA
PDIDSM_01190	Serum paraoxonase/arylesterase family protein [Penicillium digitatum PHI26]	NA	NA	NA	NOG ENOG41118YD 500485 Serum paraoxonase arylesterase family protein ascNOG ENOG4103PX8 500485 Serum paraoxonase arylesterase family protein euNOG ENOG410IKVG 500485 Serum paraoxonase arylesterase family protein euroNOG ENOG410MB09 500485 Serum paraoxonase arylesterase family protein eurotNOG ENOG410MMRP 500485 Serum paraoxonase arylesterase family protein fuNOG ENOG410PK05 500485 Serum paraoxona…	NA	NA	K9GKZ4_PEND1 Serum paraoxonase/arylesterase family protein OS=Penicillium digitatum (strain Pd1 / CECT 20795) GN=PDIP_01190 PE=4 SV=1	NA	NA
PDIDSM_01200	Nuclear envelope pore membrane protein, putative [Penicillium digitatum PHI26]	K18725 POM152 nucleoporin POM152 -- --	NA	NA	NOG ENOG410XSSI 500485 pore membrane protein ascNOG ENOG4103JRF 500485 Nuclear envelope pore membrane protein euNOG ENOG410IEUU 500485 pore membrane protein euroNOG ENOG410M3R9 500485 Nuclear envelope pore membrane protein eurotNOG ENOG410MI5H 500485 Nuclear envelope pore membrane protein fuNOG ENOG410PI54 500485 Pore membrane protein opiNOG ENOG4113IGZ 500485 pore membrane protein	NA	PO152_CHATD Nucleoporin POM152 OS=Chaetomium thermophilum (strain DSM 1495 / CBS 144.50 / IMI 039719) GN=POM152 PE=3 SV=1	K9H507_PEND1 Nuclear envelope pore membrane protein, putative OS=Penicillium digitatum (strain Pd1 / CECT 20795) GN=PDIP_01200 PE=4 SV=1	NA	NA
PDIDSM_01210	Ubiquitin Carboxy-terminal hydrolase 37 [Penicillium digitatum PHI26]	K05610 UCHL5, UCH37 ubiquitin carboxyl-terminal hydrolase L5 3.4.19.12 --	NA	NA	NOG ENOG410XP0P 500485 ubiquitin carboxyl-terminal hydrolase ascNOG ENOG4103NFK 500485 ubiquitin carboxyl-terminal hydrolase euNOG KOG2778 500485 ubiquitin carboxyl-terminal hydrolase euroNOG ENOG410M6FT 500485 ubiquitin carboxyl-terminal hydrolase eurotNOG ENOG410MJC2 500485 Hydrolase fuNOG ENOG410PJGB 500485 ubiquitin carboxyl-terminal hydrolase opiNOG ENOG4113NIK 500485 ubiquitin carboxyl-term…	NA	NA	K9GM42_PEND1 Ubiquitin Carboxy-terminal hydrolase 37 OS=Penicillium digitatum (strain Pd1 / CECT 20795) GN=PDIP_01210 PE=4 SV=1	NA	NA
PDIDSM_01220	Oxysterol binding protein (Orp8), putative [Penicillium digitatum PHI26]	K20465 OSBPL9_10_11, ORP9_10_11 oxysterol-binding protein-related protein 9/10/11 -- --	NA	KOG2210 Oxysterol-binding protein T Signal transduction mechanisms ;	NOG ENOG410XRW6 500485 Oxysterol-binding protein ascNOG ENOG4103NFY 500485 Oxysterol binding protein euNOG KOG2210 500485 Oxysterol-binding protein euroNOG ENOG410M6NH 500485 Oxysterol binding protein eurotNOG ENOG410MJ8V 500485 oxysterol binding protein (Orp8) fuNOG ENOG410PK8Z 500485 Oxysterol binding protein opiNOG ENOG4112N8I 500485 Oxysterol Binding protein	NA	OBP1_SCHPO Oxysterol-binding protein-like protein 1 OS=Schizosaccharomyces pombe (strain 972 / ATCC 24843) GN=obp1 PE=1 SV=1	K9GIB8_PEND1 Oxysterol binding protein (Orp8), putative OS=Penicillium digitatum (strain Pd1 / CECT 20795) GN=PDIP_01220 PE=3 SV=1	NA	NA
PDIDSM_01230	Condensin complex subunit 1 [Penicillium digitatum PHI26]	K06677 YCS4, CNAP1, CAPD2 condensin complex subunit 1 -- Cellular Processes--Cell growth and death--Cell cycle - yeast	NA	KOG0414 Chromosome condensation complex Condensin, subunit D2 BD Chromatin structure and dynamics ; Cell cycle control, cell division, chromosome partitioning ;	NOG COG5098 500485 Regulatory subunit of the condensin complex, a complex required for conversion of interphase chromatin into mitotic-like condense chromosomes. The condensin complex probably introduces positive supercoils into relaxed DNA in the presence of type I topoisomerases and converts nicked DNA into positive knotted forms in the presence of type II topoisomerases (By similarity) ascNOG …	NA	CND1_SCHPO Condensin complex subunit 1 OS=Schizosaccharomyces pombe (strain 972 / ATCC 24843) GN=cnd1 PE=1 SV=1	K9HAF0_PEND1 Condensin complex subunit 1 OS=Penicillium digitatum (strain Pd1 / CECT 20795) GN=PDIP_01230 PE=4 SV=1	NA	NA
PDIDSM_01240	Cell cycle protein kinase, putative [Penicillium digitatum PHI26]	K02214 CDC7 cell division control protein 7 2.7.11.1 Cellular Processes--Cell growth and death--Cell cycle|Cellular Processes--Cell growth and death--Cell cycle - yeast|Cellular Processes--Cell growth and death--Meiosis - yeast	NA	KOG1167 Serine/threonine protein kinase of the CDC7 subfamily involved in DNA synthesis, repair and recombination L Replication, recombination and repair ;	NOG ENOG410YKCM 500485 cell division cycle 7 homolog (S. cerevisiae) ascNOG ENOG4103INJ 500485 Cell cycle protein kinase euNOG KOG1167 500485 cell division cycle 7 homolog (S. cerevisiae) euroNOG ENOG410M6JR 500485 Cell cycle protein kinase eurotNOG ENOG410MM07 500485 Cell cycle protein kinase fuNOG ENOG410PFQ8 500485 cell cycle protein kinase opiNOG ENOG4112QWV 500485 cell division cycle 7 homol…	NA	HSK1_SCHPO Cell cycle serine/threonine-protein kinase hsk1 OS=Schizosaccharomyces pombe (strain 972 / ATCC 24843) GN=hsk1 PE=1 SV=1	K9GKZ7_PEND1 Cell cycle protein kinase, putative OS=Penicillium digitatum (strain Pd1 / CECT 20795) GN=PDIP_01240 PE=4 SV=1	FGSG_13944 I1RUG2 Gibberella zeae (related: Fusarium graminearum) Lethal	Histoplasma capsulatum
PDIDSM_01250	OTU-like cysteine protease, putative [Penicillium digitatum PHI26]	K13719 OTU1, YOD1 ubiquitin thioesterase OTU1 3.1.2.- Genetic Information Processing--Folding, sorting and degradation--Protein processing in endoplasmic reticulum	NA	KOG3288 OTU-like cysteine protease TO Signal transduction mechanisms ; Posttranslational modification, protein turnover, chaperones ;	NOG COG5539 500485 otu domain-containing protein ascNOG ENOG4103KXS 500485 Ubiquitin thioesterase OTU1 euNOG KOG3288 500485 YOD1 OTU deubiquinating enzyme 1 homolog (S. cerevisiae) euroNOG ENOG410M3B6 500485 OTU-like cysteine protease eurotNOG ENOG410MI1G 500485 OTU-like cysteine protease fuNOG ENOG410PJ6G 500485 Ubiquitin thioesterase OTU1 opiNOG ENOG4113J02 500485 YOD1 OTU deubiquinating enzyme…	NA	NA	K9H510_PEND1 OTU-like cysteine protease, putative OS=Penicillium digitatum (strain Pd1 / CECT 20795) GN=PDIP_01250 PE=4 SV=1	NA	NA
PDIDSM_01260	RSC complex subunit (RSC1), putative [Penicillium digitatum PHI26]	K11756 RSC1_2 chromatin structure-remodeling complex subunit RSC1/2 -- --	NA	NA	NOG COG5076 500485 bromodomain ascNOG ENOG4103JHW 500485 complex subunit RSC1 euNOG KOG0386 500485 SWI SNF related, matrix associated, actin dependent regulator of chromatin, subfamily a, member euNOG KOG1827 500485 Polybromo 1 euroNOG ENOG410M6BR 500485 RSC complex subunit eurotNOG ENOG410MKZX 500485 complex subunit RSC1 fuNOG ENOG410PFM0 500485 complex subunit RSC1 opiNOG ENOG4112U1X 500485 Pol…	NA	NA	K9GM45_PEND1 RSC complex subunit (RSC1), putative OS=Penicillium digitatum (strain Pd1 / CECT 20795) GN=PDIP_01260 PE=4 SV=1	NA	NA
PDIDSM_01270	Spindle poison sensitivity protein, putative [Penicillium digitatum PHI26]	NA	NA	NA	NOG COG5084 500485 zinc finger ascNOG ENOG4104EC3 500485 Spindle poison sensitivity protein Scp3 euNOG ENOG410IP7S 500485 Finger protein euroNOG ENOG410MA9Y 500485 spindle poison sensitivity protein Scp3 eurotNOG ENOG410MJTG 500485 spindle poison sensitivity protein Scp3 fuNOG ENOG410QDJX 500485 Spindle poison sensitivity protein Scp3 opiNOG ENOG4113C8Q 500485 Spindle poison sensitivity protein S…	NA	NA	K9GIC1_PEND1 Spindle poison sensitivity protein, putative OS=Penicillium digitatum (strain Pd1 / CECT 20795) GN=PDIP_01270 PE=4 SV=1	NA	NA
PDIDSM_01280	Chitin synthase activator (Chs3), putative [Penicillium digitatum Pd1]	NA	NA	NA	NOG COG0790 500485 Sel1 domain protein repeat-containing protein ascNOG ENOG4103JWS 500485 chitin synthase activator euNOG KOG1550 500485 Sel-1 suppressor of lin-12-like euroNOG ENOG410M6C4 500485 chitin synthase activator eurotNOG ENOG410MKDM 500485 chitin synthase activator (Chs3) fuNOG ENOG410PGIR 500485 chitin synthase opiNOG ENOG4112PI9 500485 chitin synthase	NA	NA	K9HAF4_PEND1 Chitin synthase activator (Chs3), putative OS=Penicillium digitatum (strain Pd1 / CECT 20795) GN=PDIP_01280 PE=4 SV=1	MGG_03530 EDJ94565 Magnaporthe oryzae Reduced virulence	NA
PDIDSM_01290	hypothetical protein PDIG_19320 [Penicillium digitatum PHI26]	K11273 DDX11, CHL1, CTF1 chromosome transmission fidelity protein 1 3.6.4.13 --	NA	NA	NOG COG1199 36630 helicase ascNOG ENOG4103N3T 36630 Important for chromosome transmission and normal cell cycle progression in G(2) M. May have a role in changing DNA topology to allow the loading of proteins involved in maintaining sister chromatid cohesion in the vicinity of the centromeres. Has a specific role in chromosome segregation during meiosis II (By similarity) euNOG KOG1133 36630 heli…	NA	CHL1_NEOFI ATP-dependent DNA helicase chl1 OS=Neosartorya fischeri (strain ATCC 1020 / DSM 3700 / FGSC A1164 / NRRL 181) GN=chl1 PE=3 SV=1	K9GL01_PEND1 Uncharacterized protein OS=Penicillium digitatum (strain Pd1 / CECT 20795) GN=PDIP_01290 PE=3 SV=1	NA	NA
PDIDSM_01300	hypothetical protein PDIG_19310 [Penicillium digitatum PHI26]	NA	NA	NA	NOG ENOG4111WUS 500485 Conserved hypothetical, protein ascNOG ENOG4103QRZ 500485 conserved hypothetical protein euNOG ENOG410IQF5 500485 Conserved hypothetical protein euroNOG ENOG410M46E 500485 Inherit from ascNOG: conserved hypothetical protein eurotNOG ENOG410MIDI 500485 Inherit from ascNOG: conserved hypothetical protein fuNOG ENOG410PMDM 500485 conserved hypothetical protein opiNOG ENOG41133…	NA	NA	K9H514_PEND1 Uncharacterized protein OS=Penicillium digitatum (strain Pd1 / CECT 20795) GN=PDIP_01300 PE=4 SV=1	NA	Aspergillus terreus
PDIDSM_01320	Glutamate carboxypeptidase, putative [Penicillium digitatum PHI26]	K15428 DUG1 Cys-Gly metallodipeptidase DUG1 3.4.13.- Metabolism--Metabolism of other amino acids--Glutathione metabolism|Metabolism--Global and overview maps--Metabolic pathways	NA	KOG2276 Metalloexopeptidases E Amino acid transport and metabolism ;	NOG COG0624 500485 succinyl-diaminopimelate desuccinylase activity ascNOG ENOG4103KM6 500485 glutamate carboxypeptidase euNOG KOG2276 500485 Metallopeptidase M20 family euroNOG ENOG410M74V 500485 glutamate carboxypeptidase eurotNOG ENOG410MMZD 500485 glutamate carboxypeptidase fuNOG ENOG410PHND 500485 glutamate carboxypeptidase opiNOG ENOG4112NBQ 500485 Metallopeptidase M20 family	NA	DUG1_SCHPO Cys-Gly metallodipeptidase dug1 OS=Schizosaccharomyces pombe (strain 972 / ATCC 24843) GN=dug1 PE=2 SV=2	K9GIC6_PEND1 Glutamate carboxypeptidase, putative OS=Penicillium digitatum (strain Pd1 / CECT 20795) GN=PDIP_01320 PE=4 SV=1	NA	NA
PDIDSM_01330	60S ribosomal protein L20, putative [Penicillium digitatum PHI26]	NA	NA	NA	NOG ENOG41121ZY 500485 mitochondrial 54S ribosomal protein YmL20 ascNOG ENOG4103TQ4 500485 mitochondrial 54S ribosomal protein YmL20 euNOG ENOG410J0F1 500485 mitochondrial 54S ribosomal protein YmL20 euroNOG ENOG410M84E 500485 mitochondrial 54S ribosomal protein YmL20 eurotNOG ENOG410MNAY 500485 60S ribosomal protein L20 fuNOG ENOG410PQUD 500485 mitochondrial 54S ribosomal protein YmL20 opiNOG EN…	NA	NA	K9HAF8_PEND1 60S ribosomal protein L20, putative OS=Penicillium digitatum (strain Pd1 / CECT 20795) GN=PDIP_01330 PE=4 SV=1	NA	NA
PDIDSM_01340	hypothetical protein PDIG_19270 [Penicillium digitatum PHI26]	NA	NA	NA	NOG ENOG4111QME 500485 Conserved hypothetical, protein ascNOG ENOG4103MYN 500485 Conserved hypothetical protein euNOG ENOG410IFGY 500485 Conserved hypothetical protein euroNOG ENOG410M81G 500485 Inherit from ascNOG: Conserved hypothetical protein eurotNOG ENOG410MNKZ 500485 Inherit from ascNOG: Conserved hypothetical protein fuNOG ENOG410PJ04 500485 conserved hypothetical protein opiNOG ENOG4112S…	NA	NA	K9GL04_PEND1 Uncharacterized protein OS=Penicillium digitatum (strain Pd1 / CECT 20795) GN=PDIP_01340 PE=4 SV=1	NA	NA
PDIDSM_01350	Cystathionine gamma-synthase, putative [Penicillium digitatum PHI26]	K01739 metB cystathionine gamma-synthase 2.5.1.48 Metabolism--Amino acid metabolism--Cysteine and methionine metabolism|Metabolism--Metabolism of other amino acids--Selenocompound metabolism|Metabolism--Energy metabolism--Sulfur metabolism|Metabolism--Global and overview maps--Metabolic pathways|Metabolism--Global and overview maps--Biosynthesis of secondary metabolites|Metabolism--Global and ove…	NA	KOG0053 Cystathionine beta-lyases/cystathionine gamma-synthases E Amino acid transport and metabolism ;	NOG COG0626 500485 cystathionine ascNOG ENOG4103M22 500485 Cystathionine gamma-synthase euNOG KOG0053 500485 Cystathionine euroNOG ENOG410M6XE 500485 Cystathionine gamma-synthase eurotNOG ENOG410MH5T 500485 Cystathionine gamma-synthase fuNOG ENOG410PI7P 500485 Cystathionine gamma-synthase opiNOG ENOG4112RG2 500485 Cystathionine gamma-synthase	NA	MET7_NEUCR Cystathionine gamma-synthase OS=Neurospora crassa (strain ATCC 24698 / 74-OR23-1A / CBS 708.71 / DSM 1257 / FGSC 987) GN=met-7 PE=3 SV=3	K9H519_PEND1 Cystathionine gamma-synthase, putative OS=Penicillium digitatum (strain Pd1 / CECT 20795) GN=PDIP_01350 PE=3 SV=1	NA	NA
PDIDSM_01360	Pre-rRNA processing protein Utp22 [Penicillium digitatum PHI26]	K14544 UTP22, NOL6 U3 small nucleolar RNA-associated protein 22 -- Genetic Information Processing--Translation--Ribosome biogenesis in eukaryotes	NA	NA	NOG ENOG410XPP9 500485 Nucleolar protein ascNOG ENOG4103KAU 500485 pre-rRNA processing protein Utp22 euNOG KOG2054 500485 Nucleolar protein euroNOG ENOG410M2I8 500485 pre-rRNA processing protein Utp22 eurotNOG ENOG410MHBQ 500485 pre-rRNA processing protein Utp22 fuNOG ENOG410PG0T 500485 pre-rRNA processing protein Utp22 opiNOG ENOG4112PFU 500485 Nucleolar protein family 6 (RNA-associated)	NA	NA	K9GM51_PEND1 Pre-rRNA processing protein Utp22 OS=Penicillium digitatum (strain Pd1 / CECT 20795) GN=PDIP_01360 PE=4 SV=1	NA	NA
PDIDSM_01370	hypothetical protein PDIG_19240 [Penicillium digitatum PHI26]	NA	NA	NA	NOG ENOG4111ZAN 500485 Conserved hypothetical, protein ascNOG ENOG4103TZK 500485 Conserved hypothetical protein euNOG ENOG410J1ZG 500485 Conserved hypothetical protein euroNOG ENOG410M5KH 500485 conserved hypothetical protein eurotNOG ENOG410MHU6 500485 Inherit from euroNOG: conserved hypothetical protein fuNOG ENOG410PRP5 500485 conserved hypothetical protein opiNOG ENOG4113V0M 500485 Conserved …	NA	NA	K9GID1_PEND1 Uncharacterized protein OS=Penicillium digitatum (strain Pd1 / CECT 20795) GN=PDIP_01370 PE=4 SV=1	NA	NA
PDIDSM_01380	GATA transcription factor LreA [Penicillium digitatum PHI26]	K14858 SRD1 pre-rRNA-processing protein SRD1 -- --	NA	NA	NOG COG2202 500485 Histidine kinase ascNOG ENOG4103NBV 500485 GATA transcription factor LreA euNOG ENOG410IGNM 500485 white collar 1 euroNOG ENOG410M61H 500485 GATA transcription factor LreA eurotNOG ENOG410MJT2 500485 GATA transcription factor LreA fuNOG ENOG410PJCC 500485 white collar 1 opiNOG ENOG4113JD8 500485 white collar 1	NA	WC1_NEUCR White collar 1 protein OS=Neurospora crassa (strain ATCC 24698 / 74-OR23-1A / CBS 708.71 / DSM 1257 / FGSC 987) GN=wc-1 PE=1 SV=2	K9HAG1_PEND1 GATA transcription factor LreA OS=Penicillium digitatum (strain Pd1 / CECT 20795) GN=PDIP_01380 PE=4 SV=1	GzGATA005 I1RUP1 Gibberella zeae (related: Fusarium graminearum) Unaffected pathogenicity	NA
PDIDSM_01400	hypothetical protein PDIG_19210 [Penicillium digitatum PHI26]	NA	NA	NA	NOG ENOG41121SE 500485 Transcription factor ascNOG ENOG4103SGD 500485 C6 transcription factor euNOG ENOG410IXW3 500485 C6 transcription factor euroNOG ENOG410M82D 500485 C6 transcription factor eurotNOG ENOG410MMRZ 500485 C6 transcription factor (Fcr1) fuNOG ENOG410PNYA 500485 C6 transcription factor opiNOG ENOG4113S41 500485 C6 transcription factor	NA	NA	K9H523_PEND1 Uncharacterized protein OS=Penicillium digitatum (strain Pd1 / CECT 20795) GN=PDIP_01400 PE=4 SV=1	NA	NA
PDIDSM_01410	Aldose 1-epimerase, putative [Penicillium digitatum PHI26]	K01785 galM, GALM aldose 1-epimerase 5.1.3.3 Metabolism--Carbohydrate metabolism--Glycolysis / Gluconeogenesis|Metabolism--Carbohydrate metabolism--Galactose metabolism|Metabolism--Global and overview maps--Metabolic pathways|Metabolism--Global and overview maps--Biosynthesis of secondary metabolites|Metabolism--Global and overview maps--Microbial metabolism in diverse environments|Metabolism--Gl…	NA	NA	NOG COG2017 500485 converts alpha-aldose to the beta-anomer. It is active on D-glucose, L-arabinose, D-xylose, D-galactose, maltose and lactose (By similarity) ascNOG ENOG4103N0D 500485 aldose 1-epimerase euNOG KOG1604 500485 Converts alpha-aldose to the beta-anomer. It is active on D-glucose, L-arabinose, D-xylose, D-galactose, maltose and lactose (By similarity) euroNOG ENOG410M2XD 500485 aldos…	NA	NA	K9HAC3_PEND1 Aldose 1-epimerase, putative OS=Penicillium digitatum (strain Pd1 / CECT 20795) GN=PDIP_01410 PE=4 SV=1	NA	Fusarium graminearum
PDIDSM_01420	hypothetical protein PDIG_19190 [Penicillium digitatum PHI26]	NA	NA	NA	NA	NA	NA	K9GKX6_PEND1 Uncharacterized protein OS=Penicillium digitatum (strain Pd1 / CECT 20795) GN=PDIP_01420 PE=4 SV=1	NA	NA
PDIDSM_01430	Nicotinate-nucleotide pyrophosphorylase [Penicillium digitatum PHI26]	K00767 nadC, QPRT nicotinate-nucleotide pyrophosphorylase (carboxylating) 2.4.2.19 Metabolism--Metabolism of cofactors and vitamins--Nicotinate and nicotinamide metabolism|Metabolism--Global and overview maps--Metabolic pathways	COG0157 Nicotinate-nucleotide pyrophosphorylase H Coenzyme transport and metabolism	KOG3008 Quinolinate phosphoribosyl transferase F Nucleotide transport and metabolism ;	NOG COG0157 500485 nicotinate-nucleotide diphosphorylase (carboxylating) activity ascNOG ENOG4103J7W 500485 nicotinate-nucleotide pyrophosphorylase euNOG KOG3008 500485 Nicotinatenucleotide pyrophosphorylase euroNOG ENOG410M7GS 500485 nicotinate-nucleotide pyrophosphorylase eurotNOG ENOG410MH93 500485 nicotinate-nucleotide pyrophosphorylase fuNOG ENOG410PG9R 500485 nicotinate-nucleotide pyrophosp…	NA	NADC_NEMVE Nicotinate-nucleotide pyrophosphorylase [carboxylating] (Fragment) OS=Nematostella vectensis GN=qprt PE=3 SV=1	K9G5P2_PEND2 Nicotinate-nucleotide pyrophosphorylase OS=Penicillium digitatum (strain PHI26 / CECT 20796) GN=PDIG_19180 PE=4 SV=1	NA	NA
PDIDSM_01440	Anucleate primary sterigmata (ApsB), putative [Penicillium digitatum PHI26]	NA	NA	NA	NOG ENOG410XQ3Z 500485 Anucleate primary sterigmata ascNOG ENOG4103MX9 500485 Anucleate primary sterigmata euNOG ENOG410IG88 500485 Anucleate primary sterigmata euroNOG ENOG410M5T7 500485 Anucleate primary sterigmata eurotNOG ENOG410MKIG 500485 Anucleate primary sterigmata fuNOG ENOG410PIYU 500485 Anucleate primary sterigmata opiNOG ENOG4112S27 500485 Anucleate primary sterigmata	NA	APSB_EMENI Anucleate primary sterigmata protein B OS=Emericella nidulans (strain FGSC A4 / ATCC 38163 / CBS 112.46 / NRRL 194 / M139) GN=apsB PE=4 SV=2	K9GM20_PEND1 Anucleate primary sterigmata (ApsB), putative OS=Penicillium digitatum (strain Pd1 / CECT 20795) GN=PDIP_01440 PE=4 SV=1	NA	NA
PDIDSM_01450	hypothetical protein PDIG_19160 [Penicillium digitatum PHI26]	NA	NA	NA	NOG COG5307 500485 and Sec7 domain ascNOG ENOG4103MEF 500485 Sec7 domain protein euNOG KOG0929 500485 ADP-ribosylation factor guanine nucleotide-exchange factor euroNOG ENOG410M7G2 500485 Sec7 domain protein eurotNOG ENOG410MH1G 500485 Sec7 domain protein fuNOG ENOG410PHQI 500485 Sec7 domain protein opiNOG ENOG4113HZA 500485 Sec7 domain protein	NA	NA	K9GI89_PEND1 Uncharacterized protein OS=Penicillium digitatum (strain Pd1 / CECT 20795) GN=PDIP_01450 PE=4 SV=1	NA	NA
PDIDSM_01460	Integral membrane protein, putative [Penicillium digitatum PHI26]	NA	NA	KOG3012 Uncharacterized conserved protein S Function unknown ;	NOG ENOG410XT05 5085 unc-50 homolog (C. elegans) euNOG KOG3012 5085 unc-50 homolog (C. elegans)	NA	MUG16_SCHPO Protein GMH1 homolog OS=Schizosaccharomyces pombe (strain 972 / ATCC 24843) GN=mug16 PE=1 SV=1	K9HAC7_PEND1 Integral membrane protein, putative OS=Penicillium digitatum (strain Pd1 / CECT 20795) GN=PDIP_01460 PE=4 SV=1	NA	NA
PDIDSM_01470	hypothetical protein PDIG_19140 [Penicillium digitatum PHI26]	NA	NA	NA	NOG ENOG4111TFQ 500485 Casein kinase substrate phosphoprotein PP28 ascNOG ENOG4103T0W 500485 Casein kinase substrate phosphoprotein PP28 euNOG ENOG410IYVY 500485 Casein kinase substrate phosphoprotein PP28 euroNOG ENOG410M82I 500485 Casein kinase substrate phosphoprotein PP28 eurotNOG ENOG410MNKQ 500485 Casein kinase substrate phosphoprotein PP28 fuNOG ENOG410PPX8 500485 Casein kinase substrate p…	NA	NA	K9GKX8_PEND1 Uncharacterized protein OS=Penicillium digitatum (strain Pd1 / CECT 20795) GN=PDIP_01470 PE=4 SV=1	NA	NA
PDIDSM_01480	MFS monocarboxylate transporter, putative [Penicillium digitatum PHI26]	K02835 prfA, MTRF1, MRF1 peptide chain release factor 1 -- --	NA	NA	NOG COG0477 500485 major facilitator Superfamily ascNOG ENOG4103K0S 500485 MFS monocarboxylate transporter euNOG KOG2504 500485 solute carrier family 16, member euroNOG ENOG410M3XV 500485 MFS monocarboxylate transporter eurotNOG ENOG410MME1 500485 MFS monocarboxylate transporter fuNOG ENOG410PJIM 500485 MFS monocarboxylate transporter opiNOG ENOG4113HZ1 500485 MFS monocarboxylate transporter	NA	NA	K9H4Z2_PEND1 MFS monocarboxylate transporter, putative OS=Penicillium digitatum (strain Pd1 / CECT 20795) GN=PDIP_01480 PE=4 SV=1	NA	Microsporum gypseum
PDIDSM_0148010	hypothetical protein BC1G_03349 [Botrytis cinerea B05.10]	NA	NA	NA	NOG COG0477 40559 major facilitator Superfamily euNOG KOG2504 40559 solute carrier family 16, member opiNOG ENOG4112P89 40559 solute carrier family 16, member	NA	NA	A0A094HTJ3_9PEZI Uncharacterized protein OS=Pseudogymnoascus pannorum VKM F-4518 (FW-2643) GN=V500_06892 PE=4 SV=1	NA	NA
PDIDSM_014802	Monocarboxylate transporter, putative [Penicillium digitatum PHI26]	K02835 prfA, MTRF1, MRF1 peptide chain release factor 1 -- --	NA	NA	NOG COG0477 500485 major facilitator Superfamily euNOG KOG2504 500485 solute carrier family 16, member	NA	NA	K9G3K3_PEND2 Monocarboxylate transporter, putative OS=Penicillium digitatum (strain PHI26 / CECT 20796) GN=PDIG_22740 PE=4 SV=1	NA	Microsporum gypseum
PDIDSM_01490	Alpha,alpha-trehalose-phosphate synthase subunit Tps2, putative [Penicillium digitatum PHI26]	K16055 TPS trehalose 6-phosphate synthase/phosphatase 2.4.1.15 3.1.3.12 Metabolism--Carbohydrate metabolism--Starch and sucrose metabolism|Metabolism--Global and overview maps--Metabolic pathways	NA	KOG1050 Trehalose-6-phosphate synthase component TPS1 and related subunits G Carbohydrate transport and metabolism ;	NOG COG0380 500485 synthase NOG COG1877 500485 trehalose biosynthetic process ascNOG ENOG4103KH6 500485 K16055 trehalose 6-phosphate synthase phosphatase EC 2.4.1.15 3.1.3.12 euNOG ENOG410IUR6 500485 K16055 trehalose 6-phosphate synthase phosphatase EC 2.4.1.15 3.1.3.12 euNOG KOG1050 500485 synthase euroNOG ENOG410M6IS 500485 synthase eurotNOG ENOG410MMDY 500485 Alpha,alpha-trehalose-phosphate sy…	NA	TPS2_YEAST Trehalose-phosphatase OS=Saccharomyces cerevisiae (strain ATCC 204508 / S288c) GN=TPS2 PE=1 SV=3	K9GM23_PEND1 Alpha,alpha-trehalose-phosphate synthase subunit Tps2, putative OS=Penicillium digitatum (strain Pd1 / CECT 20795) GN=PDIP_01490 PE=4 SV=1	CaTPS2 CAC17748 Candida albicans Reduced virulence	NA
PDIDSM_01500	hypothetical protein PDIG_19110 [Penicillium digitatum PHI26]	NA	NA	NA	NOG COG5260 500485 domain) containing ascNOG ENOG4103Z4P 500485 Inherit from COG: domain) containing euNOG ENOG410JBKQ 500485 Inherit from COG: domain) containing euroNOG ENOG410M80C 500485 Inherit from COG: domain) containing eurotNOG ENOG410MHW9 500485 Inherit from COG: domain) containing fuNOG ENOG410PX2Q 500485 Inherit from COG: domain) containing opiNOG ENOG41144XG 500485 Inherit from COG: d…	NA	NA	K9GI92_PEND1 Uncharacterized protein OS=Penicillium digitatum (strain Pd1 / CECT 20795) GN=PDIP_01500 PE=4 SV=1	NA	NA
PDIDSM_01510	DNA repair protein Rad18, putative [Penicillium digitatum PHI26]	K12614 DDX6, RCK, DHH1 ATP-dependent RNA helicase DDX6/DHH1 3.6.4.13 Genetic Information Processing--Folding, sorting and degradation--RNA degradation	NA	NA	NOG COG1196 500485 Required for chromosome condensation and partitioning (By similarity) ascNOG ENOG4103JSB 500485 DNA repair protein rad18 euNOG KOG0250 500485 Structural maintenance of chromosomes euroNOG ENOG410M7RJ 500485 DNA repair protein Rad18 eurotNOG ENOG410MHQI 500485 DNA repair protein Rad18 fuNOG ENOG410PGUP 500485 DNA repair protein opiNOG ENOG4112PDI 500485 Structural maintenance of…	NA	NA	K9GUD0_PEND2 DNA repair protein Rad18, putative OS=Penicillium digitatum (strain PHI26 / CECT 20796) GN=PDIG_19100 PE=4 SV=1	NA	NA
PDIDSM_01520	hypothetical protein PDIP_01520 [Penicillium digitatum Pd1]	K12614 DDX6, RCK, DHH1 ATP-dependent RNA helicase DDX6/DHH1 3.6.4.13 Genetic Information Processing--Folding, sorting and degradation--RNA degradation	COG0513 Superfamily II DNA and RNA helicase L Replication, recombination and repair	KOG0326 ATP-dependent RNA helicase A RNA processing and modification ;	NOG ENOG410XRAZ 500485 atp-dependent rna helicase ascNOG ENOG4103JBG 500485 ATP-dependent RNA helicase involved in mRNA turnover, and more specifically in mRNA decapping. Is involved in G1 S DNA- damage checkpoint recovery, probably through the regulation of the translational status of a subset of mRNAs. May also have a role in translation and mRNA nuclear export (By similarity) euNOG KOG0326 500…	NA	DHH1_ASPCL ATP-dependent RNA helicase dhh1 OS=Aspergillus clavatus (strain ATCC 1007 / CBS 513.65 / DSM 816 / NCTC 3887 / NRRL 1) GN=dhh1 PE=3 SV=1	K9GKY1_PEND1 Uncharacterized protein OS=Penicillium digitatum (strain Pd1 / CECT 20795) GN=PDIP_01520 PE=3 SV=1	VAD1 AAV41010 Cryptococcus neoformans Reduced virulence	NA
PDIDSM_01530	Mitochondrial tricarboxylate transporter (Ctp), putative [Penicillium digitatum PHI26]	K15100 SLC25A1, CTP solute carrier family 25 (mitochondrial citrate transporter), member 1 -- --	NA	KOG0756 Mitochondrial tricarboxylate/dicarboxylate carrier proteins C Energy production and conversion ;	NOG ENOG410YAYP 500485 mitochondrial ascNOG ENOG4103M2I 500485 Tricarboxylate transport protein euNOG KOG0756 500485 Mitochondrial euroNOG ENOG410M41X 500485 Mitochondrial tricarboxylate transporter (Ctp) eurotNOG ENOG410MN2Z 500485 Mitochondrial tricarboxylate transporter (Ctp) fuNOG ENOG410PI3U 500485 Tricarboxylate transport protein opiNOG ENOG4112V5A 500485 Solute carrier family 25 (Mitochond…	NA	YFG5_SCHPO Uncharacterized mitochondrial carrier C19G12.05 OS=Schizosaccharomyces pombe (strain 972 / ATCC 24843) GN=SPAC19G12.05 PE=3 SV=1	K9H4Z4_PEND1 Mitochondrial tricarboxylate transporter (Ctp), putative OS=Penicillium digitatum (strain Pd1 / CECT 20795) GN=PDIP_01530 PE=3 SV=1	NA	NA
PDIDSM_01540	Mitochondrial translation release factor (RF-1), putative [Penicillium digitatum PHI26]	K02835 prfA, MTRF1, MRF1 peptide chain release factor 1 -- --	COG0216 Protein chain release factor A J Translation, ribosomal structure and biogenesis	KOG2726 Mitochondrial polypeptide chain release factor J Translation, ribosomal structure and biogenesis ;	NOG COG0216 500485 Peptide chain release factor 1 directs the termination of translation in response to the peptide chain termination codons UAG and UAA (By similarity) ascNOG ENOG4103K2U 500485 Peptide chain release factor euNOG KOG2726 500485 Peptide chain release factor euroNOG ENOG410M4W7 500485 peptide chain release factor eurotNOG ENOG410MJ3E 500485 release factor fuNOG ENOG410PH5G 500485 p…	NA	RF1_SYMTH Peptide chain release factor 1 OS=Symbiobacterium thermophilum (strain T / IAM 14863) GN=prfA PE=3 SV=1	K9GM26_PEND1 Mitochondrial translation release factor (RF-1), putative OS=Penicillium digitatum (strain Pd1 / CECT 20795) GN=PDIP_01540 PE=4 SV=1	NA	NA
PDIDSM_01550	hypothetical protein PDIG_19060 [Penicillium digitatum PHI26]	K09523 DNAJC3 DnaJ homolog subfamily C member 3 -- Genetic Information Processing--Folding, sorting and degradation--Protein processing in endoplasmic reticulum|Human Diseases--Infectious diseases: Viral--Influenza A	NA	NA	NOG COG0484 500485 ATP binding to DnaK triggers the release of the substrate protein, thus completing the reaction cycle. Several rounds of ATP-dependent interactions between DnaJ, DnaK and GrpE are required for fully efficient folding. Also involved, together with DnaK and GrpE, in the DNA replication of plasmids through activation of initiation proteins (By similarity) ascNOG ENOG4103JRA 500485…	NA	NA	K9GI96_PEND1 Uncharacterized protein OS=Penicillium digitatum (strain Pd1 / CECT 20795) GN=PDIP_01550 PE=4 SV=1	NA	NA
PDIDSM_01560	Protein-L-isoaspartate O-methyltransferase [Penicillium digitatum PHI26]	K00573 E2.1.1.77, pcm protein-L-isoaspartate(D-aspartate) O-methyltransferase 2.1.1.77 --	COG2518 Protein-L-isoaspartate O-methyltransferase O Posttranslational modification, protein turnover, chaperones	KOG1661 Protein-L-isoaspartate(D-aspartate) O-methyltransferase O Posttranslational modification, protein turnover, chaperones ;	NOG COG2518 500485 Catalyzes the methyl esterification of L-isoaspartyl residues in peptides and proteins that result from spontaneous decomposition of normal L-aspartyl and L-asparaginyl residues. It plays a role in the repair and or degradation of damaged proteins (By similarity) ascNOG ENOG4103QKC 500485 protein-L-isoaspartate O-methyltransferase euNOG KOG1661 500485 Protein-l-isoaspartate O-m…	NA	PIMT_MOUSE Protein-L-isoaspartate(D-aspartate) O-methyltransferase OS=Mus musculus GN=Pcmt1 PE=1 SV=3	K9HAD3_PEND1 Protein-L-isoaspartate O-methyltransferase OS=Penicillium digitatum (strain Pd1 / CECT 20795) GN=PDIP_01560 PE=3 SV=1	NA	NA
PDIDSM_01570	hypothetical protein PDIG_19040 [Penicillium digitatum PHI26]	NA	NA	NA	NOG ENOG4110APZ 500485 NA ascNOG ENOG41043E5 500485 NA euNOG ENOG410K0QF 500485 NA euroNOG ENOG410ME0T 500485 NA eurotNOG ENOG410MTEN 500485 NA fuNOG ENOG410Q2Q8 500485 NA opiNOG ENOG4114GP6 500485 NA	NA	NA	K9GKY2_PEND1 Uncharacterized protein OS=Penicillium digitatum (strain Pd1 / CECT 20795) GN=PDIP_01570 PE=4 SV=1	NA	NA
PDIDSM_01580	Dihydrolipoamide succinyltransferase, putative [Penicillium digitatum PHI26]	K00658 DLST, sucB 2-oxoglutarate dehydrogenase E2 component (dihydrolipoamide succinyltransferase) 2.3.1.61 Metabolism--Carbohydrate metabolism--Citrate cycle (TCA cycle)|Metabolism--Amino acid metabolism--Lysine degradation|Metabolism--Global and overview maps--Metabolic pathways|Metabolism--Global and overview maps--Biosynthesis of secondary metabolites|Metabolism--Global and overview maps--Mic…	COG0508 Pyruvate/2-oxoglutarate dehydrogenase complex, dihydrolipoamide acyltransferase (E2) component C Energy production and conversion	KOG0559 Dihydrolipoamide succinyltransferase (2-oxoglutarate dehydrogenase, E2 subunit) C Energy production and conversion ;	NOG COG0508 500485 Dehydrogenase ascNOG ENOG4103K8G 500485 succinyltransferase component of 2-oxoglutarate dehydrogenase complex euNOG KOG0559 500485 succinyltransferase component of 2-oxoglutarate dehydrogenase complex euroNOG ENOG410M2FP 500485 dihydrolipoamide succinyltransferase eurotNOG ENOG410MM37 500485 dihydrolipoamide succinyltransferase fuNOG ENOG410PHAP 500485 Dihydrolipoamide succinyl…	NA	ODO2_YEAST Dihydrolipoyllysine-residue succinyltransferase component of 2-oxoglutarate dehydrogenase complex, mitochondrial OS=Saccharomyces cerevisiae (strain ATCC 204508 / S288c) GN=KGD2 PE=1 SV=2	K9H4Z7_PEND1 Dihydrolipoamide succinyltransferase, putative OS=Penicillium digitatum (strain Pd1 / CECT 20795) GN=PDIP_01580 PE=3 SV=1	NA	NA
PDIDSM_01590	LYR family protein [Penicillium digitatum PHI26]	K03965 NDUFB9 NADH dehydrogenase (ubiquinone) 1 beta subcomplex subunit 9 -- Metabolism--Energy metabolism--Oxidative phosphorylation|Metabolism--Global and overview maps--Metabolic pathways|Human Diseases--Endocrine and metabolic diseases--Non-alcoholic fatty liver disease (NAFLD)|Human Diseases--Neurodegenerative diseases--Alzheimer's disease|Human Diseases--Neurodegenerative diseases--Parkinso…	NA	NA	NOG ENOG41126R4 500485 LYR family ascNOG ENOG4103THK 500485 LYR family euNOG ENOG410J0HE 500485 LYR family euroNOG ENOG410M8XE 500485 LYR family eurotNOG ENOG410MSY9 500485 Complex 1 protein (LYR family) fuNOG ENOG410PQYY 500485 LYR family opiNOG ENOG4113USD 500485 LYR family	NA	NDUB9_ARATH NADH dehydrogenase [ubiquinone] 1 beta subcomplex subunit 9 OS=Arabidopsis thaliana GN=CIB22 PE=1 SV=1	K9GM30_PEND1 LYR family protein OS=Penicillium digitatum (strain Pd1 / CECT 20795) GN=PDIP_01590 PE=4 SV=1	NA	NA
PDIDSM_01600	H2A_EMENI Histone H2A [Aspergillus nidulans FGSC A4]	K11251 H2A histone H2A -- Human Diseases--Substance dependence--Alcoholism|Human Diseases--Immune diseases--Systemic lupus erythematosus	NA	KOG1756 Histone 2A B Chromatin structure and dynamics ;	NOG COG5262 500485 histone h2a ascNOG ENOG4103RTI 500485 Core component of nucleosome which plays a central role in DNA double strand break (DSB) repair. Nucleosomes wrap and compact DNA into chromatin, limiting DNA accessibility to the cellular machineries which require DNA as a template. Histones thereby play a central role in transcription regulation, DNA repair, DNA replication and chromosoma…	NA	H2A_EMENI Histone H2A OS=Emericella nidulans (strain FGSC A4 / ATCC 38163 / CBS 112.46 / NRRL 194 / M139) GN=htaA PE=3 SV=2	A0A0G4P163_PENCA Histone H2A OS=Penicillium camembertii GN=PCAMFM013_S004g000007 PE=3 SV=1	GzCCAAT008 Q4HTT1 Gibberella zeae (related: Fusarium graminearum) Unaffected pathogenicity	NA
PDIDSM_01610	Histone H2B [Penicillium digitatum PHI26]	K11252 H2B histone H2B -- Human Diseases--Substance dependence--Alcoholism|Human Diseases--Cancers: Overview--Viral carcinogenesis|Human Diseases--Immune diseases--Systemic lupus erythematosus	NA	KOG1744 Histone H2B B Chromatin structure and dynamics ;	NOG ENOG4111NV5 500485 Core component of nucleosome. Nucleosomes wrap and compact DNA into chromatin, limiting DNA accessibility to the cellular machineries which require DNA as a template. Histones thereby play a central role in transcription regulation, DNA repair, DNA replication and chromosomal stability. DNA accessibility is regulated via a complex set of post-translational modifications of …	NA	H2B_ASPNC Histone H2B OS=Aspergillus niger (strain CBS 513.88 / FGSC A1513) GN=htb1 PE=3 SV=1	K9HAD6_PEND1 Histone H2B OS=Penicillium digitatum (strain Pd1 / CECT 20795) GN=PDIP_01610 PE=3 SV=1	NA	NA
PDIDSM_01620	hypothetical protein PDIP_01620 [Penicillium digitatum Pd1]	NA	NA	NA	NA	NA	NA	K9GKY6_PEND1 Uncharacterized protein OS=Penicillium digitatum (strain Pd1 / CECT 20795) GN=PDIP_01620 PE=4 SV=1	NA	NA
PDIDSM_01630	Autophagy cysteine endopeptidase Atg4, putative [Penicillium digitatum Pd1]	K08342 ATG4 cysteine protease ATG4 3.4.22.- Cellular Processes--Transport and catabolism--Regulation of autophagy	NA	NA	NOG ENOG410XPQ0 5061 Cysteine peptidase ascNOG ENOG4103KT4 5061 cysteine protease necessary for autophagy and cytoplasm to vacuole transport (Cvt) (By similarity) euNOG KOG2674 5061 cysteine peptidase euroNOG ENOG410M6ZD 5061 cysteine protease necessary for autophagy and cytoplasm to vacuole transport (Cvt) (By similarity) eurotNOG ENOG410MNJF 5061 cysteine protease necessary for autophagy and cy…	NA	ATG4_ASPNC Probable cysteine protease atg4 OS=Aspergillus niger (strain CBS 513.88 / FGSC A1513) GN=atg4 PE=3 SV=1	K9H4Z9_PEND1 Autophagy cysteine endopeptidase Atg4, putative OS=Penicillium digitatum (strain Pd1 / CECT 20795) GN=PDIP_01630 PE=4 SV=1	NA	NA
PDIDSM_01640	hypothetical protein PDIG_18980 [Penicillium digitatum PHI26]	NA	NA	NA	NOG ENOG4111YPW 500485 R3H and G-patch domain protein ascNOG ENOG4104DN4 500485 R3H and G-patch domain protein euNOG ENOG410IQDI 500485 R3H and G-patch domain protein euroNOG ENOG410MBHK 500485 R3H and G-patch domain protein eurotNOG ENOG410MKIK 500485 R3H and G-patch domain protein fuNOG ENOG410QDR0 500485 R3H and G-patch domain protein opiNOG ENOG4113D95 500485 R3H and G-patch domain protein	NA	NA	K9GM33_PEND1 Uncharacterized protein OS=Penicillium digitatum (strain Pd1 / CECT 20795) GN=PDIP_01640 PE=4 SV=1	NA	NA
PDIDSM_01650	hypothetical protein PDIG_18970 [Penicillium digitatum PHI26]	K09506 DNAJA5 DnaJ homolog subfamily A member 5 -- --	NA	NA	NOG ENOG410XNV5 500485 DnaJ (Hsp40) homolog, subfamily C, member 21 ascNOG ENOG4103N2H 500485 C2H2 finger domain protein euNOG KOG0717 500485 DnaJ (Hsp40) homolog, subfamily C, member 21 euroNOG ENOG410M36R 500485 C2H2 finger domain protein eurotNOG ENOG410MM4M 500485 C2H2 finger domain protein fuNOG ENOG410PJS0 500485 C2H2 finger domain protein opiNOG ENOG4112P7C 500485 DnaJ (Hsp40) homolog, sub…	NA	NA	K9GIA5_PEND1 Uncharacterized protein OS=Penicillium digitatum (strain Pd1 / CECT 20795) GN=PDIP_01650 PE=4 SV=1	GzC2H081 I1RZL0 Gibberella zeae (related: Fusarium graminearum) Unaffected pathogenicity	NA
PDIDSM_01660	hypothetical protein PDIP_01660 [Penicillium digitatum Pd1]	K10301 FBXO21 F-box protein 21 -- --	NA	NA	NOG COG2912 500485 F-box protein 21 ascNOG ENOG4103KHG 500485 F-box domain-containing protein euNOG ENOG410II53 500485 F-box protein 21 euroNOG ENOG410M7TZ 500485 F-box domain-containing protein eurotNOG ENOG410MN0I 500485 F-box domain protein fuNOG ENOG410PHBI 500485 F-box domain-containing protein opiNOG ENOG4113A2G 500485 F-box protein 21	NA	NA	K9HAE1_PEND1 Uncharacterized protein OS=Penicillium digitatum (strain Pd1 / CECT 20795) GN=PDIP_01660 PE=4 SV=1	NA	NA
PDIDSM_01670	hypothetical protein PDIP_01670 [Penicillium digitatum Pd1]	NA	NA	NA	NA	NA	NA	K9GKY7_PEND1 Uncharacterized protein OS=Penicillium digitatum (strain Pd1 / CECT 20795) GN=PDIP_01670 PE=4 SV=1	NA	NA
PDIDSM_0167019	hypothetical protein PDIP_01670 [Penicillium digitatum Pd1]	NA	NA	NA	NA	NA	NA	A0A0M8P063_9EURO Uncharacterized protein OS=Penicillium nordicum GN=ACN38_g11464 PE=4 SV=1	NA	NA
PDIDSM_01680	hypothetical protein PDIP_01680 [Penicillium digitatum Pd1]	NA	NA	NA	NA	NA	NA	K9H502_PEND1 Uncharacterized protein OS=Penicillium digitatum (strain Pd1 / CECT 20795) GN=PDIP_01680 PE=4 SV=1	NA	NA
PDIDSM_0168010	hypothetical protein PDIP_01680 [Penicillium digitatum Pd1]	NA	NA	NA	NA	NA	NA	K9H502_PEND1 Uncharacterized protein OS=Penicillium digitatum (strain Pd1 / CECT 20795) GN=PDIP_01680 PE=4 SV=1	NA	NA
PDIDSM_0168011	hypothetical protein PDIP_01680 [Penicillium digitatum Pd1]	NA	NA	NA	NA	NA	NA	K9H502_PEND1 Uncharacterized protein OS=Penicillium digitatum (strain Pd1 / CECT 20795) GN=PDIP_01680 PE=4 SV=1	NA	NA
PDIDSM_0168013	hypothetical protein PDIP_01680 [Penicillium digitatum Pd1]	NA	NA	NA	NA	NA	NA	K9H502_PEND1 Uncharacterized protein OS=Penicillium digitatum (strain Pd1 / CECT 20795) GN=PDIP_01680 PE=4 SV=1	NA	NA
PDIDSM_0168014	hypothetical protein PDIP_01680 [Penicillium digitatum Pd1]	NA	NA	NA	NA	NA	NA	K9H502_PEND1 Uncharacterized protein OS=Penicillium digitatum (strain Pd1 / CECT 20795) GN=PDIP_01680 PE=4 SV=1	NA	NA
PDIDSM_0168015	hypothetical protein PDIP_01680 [Penicillium digitatum Pd1]	NA	NA	NA	NA	NA	NA	K9H502_PEND1 Uncharacterized protein OS=Penicillium digitatum (strain Pd1 / CECT 20795) GN=PDIP_01680 PE=4 SV=1	NA	NA
PDIDSM_0168016	hypothetical protein PDIP_01680 [Penicillium digitatum Pd1]	NA	NA	NA	NA	NA	NA	K9H502_PEND1 Uncharacterized protein OS=Penicillium digitatum (strain Pd1 / CECT 20795) GN=PDIP_01680 PE=4 SV=1	NA	NA
PDIDSM_0168017	hypothetical protein PDIP_01680 [Penicillium digitatum Pd1]	NA	NA	NA	NA	NA	NA	K9H502_PEND1 Uncharacterized protein OS=Penicillium digitatum (strain Pd1 / CECT 20795) GN=PDIP_01680 PE=4 SV=1	NA	NA
PDIDSM_0168023	hypothetical protein PDIP_01680 [Penicillium digitatum Pd1]	NA	NA	NA	NA	NA	NA	K9H502_PEND1 Uncharacterized protein OS=Penicillium digitatum (strain Pd1 / CECT 20795) GN=PDIP_01680 PE=4 SV=1	NA	NA
PDIDSM_0168026	hypothetical protein PDIG_17410 [Penicillium digitatum PHI26]	NA	NA	NA	NA	NA	NA	K9G7R9_PEND2 Uncharacterized protein OS=Penicillium digitatum (strain PHI26 / CECT 20796) GN=PDIG_17410 PE=4 SV=1	NA	NA
PDIDSM_0168032	hypothetical protein PDIG_17410 [Penicillium digitatum PHI26]	NA	NA	NA	NA	NA	NA	K9G7R9_PEND2 Uncharacterized protein OS=Penicillium digitatum (strain PHI26 / CECT 20796) GN=PDIG_17410 PE=4 SV=1	NA	NA
PDIDSM_0168035	hypothetical protein PDIG_17410 [Penicillium digitatum PHI26]	NA	NA	NA	NA	NA	NA	K9G7R9_PEND2 Uncharacterized protein OS=Penicillium digitatum (strain PHI26 / CECT 20796) GN=PDIG_17410 PE=4 SV=1	NA	NA
PDIDSM_0168039	hypothetical protein PDIG_20230 [Penicillium digitatum PHI26]	NA	NA	NA	NA	NA	NA	K9H5C5_PEND1 Uncharacterized protein OS=Penicillium digitatum (strain Pd1 / CECT 20795) GN=PDIP_00370 PE=4 SV=1	NA	NA
PDIDSM_0168040	hypothetical protein PDIG_17410 [Penicillium digitatum PHI26]	NA	NA	NA	NA	NA	NA	K9G7R9_PEND2 Uncharacterized protein OS=Penicillium digitatum (strain PHI26 / CECT 20796) GN=PDIG_17410 PE=4 SV=1	NA	NA
PDIDSM_0168045	hypothetical protein PDIG_17410 [Penicillium digitatum PHI26]	NA	NA	NA	NA	NA	NA	K9G7R9_PEND2 Uncharacterized protein OS=Penicillium digitatum (strain PHI26 / CECT 20796) GN=PDIG_17410 PE=4 SV=1	NA	NA
PDIDSM_0168046	hypothetical protein PDIG_17410 [Penicillium digitatum PHI26]	NA	NA	NA	NA	NA	NA	K9G7R9_PEND2 Uncharacterized protein OS=Penicillium digitatum (strain PHI26 / CECT 20796) GN=PDIG_17410 PE=4 SV=1	NA	NA
PDIDSM_0168056	hypothetical protein PDIG_17410 [Penicillium digitatum PHI26]	NA	NA	NA	NA	NA	NA	K9G7R9_PEND2 Uncharacterized protein OS=Penicillium digitatum (strain PHI26 / CECT 20796) GN=PDIG_17410 PE=4 SV=1	NA	NA
PDIDSM_016809	hypothetical protein PDIP_01680 [Penicillium digitatum Pd1]	NA	NA	NA	NA	NA	NA	K9H502_PEND1 Uncharacterized protein OS=Penicillium digitatum (strain Pd1 / CECT 20795) GN=PDIP_01680 PE=4 SV=1	NA	NA
PDIDSM_01700	hypothetical protein PDIG_17410 [Penicillium digitatum PHI26]	NA	NA	NA	NA	NA	NA	K9G7R9_PEND2 Uncharacterized protein OS=Penicillium digitatum (strain PHI26 / CECT 20796) GN=PDIG_17410 PE=4 SV=1	NA	Sclerotinia sclerotiorum
PDIDSM_0170011	hypothetical protein PDIG_17410 [Penicillium digitatum PHI26]	NA	NA	NA	NA	NA	NA	K9G7R9_PEND2 Uncharacterized protein OS=Penicillium digitatum (strain PHI26 / CECT 20796) GN=PDIG_17410 PE=4 SV=1	NA	Sclerotinia sclerotiorum
PDIDSM_0170012	hypothetical protein PDIG_17410 [Penicillium digitatum PHI26]	NA	NA	NA	NA	NA	NA	K9G7R9_PEND2 Uncharacterized protein OS=Penicillium digitatum (strain PHI26 / CECT 20796) GN=PDIG_17410 PE=4 SV=1	NA	Sclerotinia sclerotiorum
PDIDSM_0170013	hypothetical protein PDIG_17410 [Penicillium digitatum PHI26]	NA	NA	NA	NA	NA	NA	K9G7R9_PEND2 Uncharacterized protein OS=Penicillium digitatum (strain PHI26 / CECT 20796) GN=PDIG_17410 PE=4 SV=1	NA	Sclerotinia sclerotiorum
PDIDSM_0170015	hypothetical protein PDIG_17410 [Penicillium digitatum PHI26]	NA	NA	NA	NA	NA	NA	K9G7R9_PEND2 Uncharacterized protein OS=Penicillium digitatum (strain PHI26 / CECT 20796) GN=PDIG_17410 PE=4 SV=1	NA	Sclerotinia sclerotiorum
PDIDSM_0170016	hypothetical protein PDIG_17410 [Penicillium digitatum PHI26]	NA	NA	NA	NA	NA	NA	K9G7R9_PEND2 Uncharacterized protein OS=Penicillium digitatum (strain PHI26 / CECT 20796) GN=PDIG_17410 PE=4 SV=1	NA	Sclerotinia sclerotiorum
PDIDSM_0170017	hypothetical protein PDIG_17410 [Penicillium digitatum PHI26]	NA	NA	NA	NA	NA	NA	K9G7R9_PEND2 Uncharacterized protein OS=Penicillium digitatum (strain PHI26 / CECT 20796) GN=PDIG_17410 PE=4 SV=1	NA	Sclerotinia sclerotiorum
PDIDSM_0170018	hypothetical protein PDIG_17410 [Penicillium digitatum PHI26]	NA	NA	NA	NA	NA	NA	K9G7R9_PEND2 Uncharacterized protein OS=Penicillium digitatum (strain PHI26 / CECT 20796) GN=PDIG_17410 PE=4 SV=1	NA	Sclerotinia sclerotiorum
PDIDSM_0170021	hypothetical protein PDIG_17410 [Penicillium digitatum PHI26]	NA	NA	NA	NA	NA	NA	K9G7R9_PEND2 Uncharacterized protein OS=Penicillium digitatum (strain PHI26 / CECT 20796) GN=PDIG_17410 PE=4 SV=1	NA	NA
PDIDSM_0170027	hypothetical protein PDIG_49490 [Penicillium digitatum PHI26]	NA	NA	NA	NA	NA	NA	K9G9M4_PEND2 Uncharacterized protein OS=Penicillium digitatum (strain PHI26 / CECT 20796) GN=PDIG_49490 PE=4 SV=1	NA	NA
PDIDSM_017003	hypothetical protein PDIG_17410 [Penicillium digitatum PHI26]	NA	NA	NA	NA	NA	NA	K9G7R9_PEND2 Uncharacterized protein OS=Penicillium digitatum (strain PHI26 / CECT 20796) GN=PDIG_17410 PE=4 SV=1	NA	Sclerotinia sclerotiorum
PDIDSM_0170030	hypothetical protein PDIG_17410 [Penicillium digitatum PHI26]	NA	NA	NA	NA	NA	NA	K9G7R9_PEND2 Uncharacterized protein OS=Penicillium digitatum (strain PHI26 / CECT 20796) GN=PDIG_17410 PE=4 SV=1	NA	Sclerotinia sclerotiorum
PDIDSM_0170032	Probable transposable element [Penicillium roqueforti FM164]	NA	NA	NA	NA	NA	NA	W6QG81_PENRO Probable transposable element OS=Penicillium roqueforti FM164 GN=PROQFM164_S01g002463 PE=4 SV=1	NA	Sclerotinia sclerotiorum
PDIDSM_0170035	Probable transposable element [Penicillium roqueforti FM164]	NA	NA	NA	NA	NA	NA	W6QN94_PENRO Probable transposable element OS=Penicillium roqueforti FM164 GN=PROQFM164_S07g000208 PE=4 SV=1	NA	Sclerotinia sclerotiorum
PDIDSM_0170036	Probable transposable element [Penicillium roqueforti FM164]	NA	NA	NA	NA	NA	NA	W6R2S7_PENRO Probable transposable element OS=Penicillium roqueforti FM164 GN=PROQFM164_S04g001013 PE=4 SV=1	NA	Sclerotinia sclerotiorum
PDIDSM_0170037	hypothetical protein PDIG_17410 [Penicillium digitatum PHI26]	NA	NA	NA	NA	NA	NA	K9G7R9_PEND2 Uncharacterized protein OS=Penicillium digitatum (strain PHI26 / CECT 20796) GN=PDIG_17410 PE=4 SV=1	NA	NA
PDIDSM_017004	hypothetical protein PDIG_17410 [Penicillium digitatum PHI26]	NA	NA	NA	NA	NA	NA	K9G7R9_PEND2 Uncharacterized protein OS=Penicillium digitatum (strain PHI26 / CECT 20796) GN=PDIG_17410 PE=4 SV=1	NA	Sclerotinia sclerotiorum
PDIDSM_0170041	Probable transposable element [Penicillium roqueforti FM164]	NA	NA	NA	NA	NA	NA	W6R2S7_PENRO Probable transposable element OS=Penicillium roqueforti FM164 GN=PROQFM164_S04g001013 PE=4 SV=1	NA	Sclerotinia sclerotiorum
PDIDSM_0170046	Probable transposable element [Penicillium roqueforti FM164]	NA	NA	NA	NA	NA	NA	W6R9C6_PENRO Probable transposable element OS=Penicillium roqueforti FM164 GN=PROQFM164_S12g000071 PE=4 SV=1	NA	NA
PDIDSM_0170049	hypothetical protein PDIP_01680 [Penicillium digitatum Pd1]	NA	NA	NA	NA	NA	NA	A0A0G4PKM3_PENCA Helix-turn-helix, Psq OS=Penicillium camembertii GN=PCAMFM013_S020g000048 PE=4 SV=1	NA	NA
PDIDSM_017005	hypothetical protein PDIG_17410 [Penicillium digitatum PHI26]	NA	NA	NA	NA	NA	NA	K9G7R9_PEND2 Uncharacterized protein OS=Penicillium digitatum (strain PHI26 / CECT 20796) GN=PDIG_17410 PE=4 SV=1	NA	Sclerotinia sclerotiorum
PDIDSM_0170052	hypothetical protein PDIP_42360 [Penicillium digitatum Pd1]	NA	NA	NA	NA	NA	NA	K9GJF4_PEND1 Uncharacterized protein OS=Penicillium digitatum (strain Pd1 / CECT 20795) GN=PDIP_42360 PE=4 SV=1	NA	NA
PDIDSM_01710	hypothetical protein PDIP_01710 [Penicillium digitatum Pd1]	NA	NA	NA	NA	NA	NA	K9GM13_PEND1 Uncharacterized protein OS=Penicillium digitatum (strain Pd1 / CECT 20795) GN=PDIP_01710 PE=4 SV=1	NA	NA
PDIDSM_01730	AP-3 complex subunit delta, putative [Penicillium digitatum PHI26]	K12396 AP3D AP-3 complex subunit delta -- Cellular Processes--Transport and catabolism--Lysosome	NA	NA	NOG ENOG410XQFB 500485 Adaptor-related protein complex 3, delta 1 subunit ascNOG ENOG4103I80 500485 AP-3 complex subunit delta euNOG KOG1059 500485 Adaptor-related protein complex 3, delta 1 subunit euroNOG ENOG410M704 500485 AP-3 complex subunit delta eurotNOG ENOG410MHJR 500485 AP-3 complex subunit fuNOG ENOG410PF8I 500485 AP-3 complex subunit delta opiNOG ENOG4112SPD 500485 Adaptor-related pro…	NA	NA	K9HAC1_PEND1 AP-3 complex subunit delta OS=Penicillium digitatum (strain Pd1 / CECT 20795) GN=PDIP_01730 PE=3 SV=1	NA	NA
PDIDSM_01750196	hypothetical protein PDIP_01750 [Penicillium digitatum Pd1]	NA	NA	NA	NA	NA	NA	K9H4Y6_PEND1 Uncharacterized protein OS=Penicillium digitatum (strain Pd1 / CECT 20795) GN=PDIP_01750 PE=4 SV=1	NA	NA
PDIDSM_01750272	hypothetical protein PDIP_01750 [Penicillium digitatum Pd1]	NA	NA	NA	NA	NA	NA	K9H4Y6_PEND1 Uncharacterized protein OS=Penicillium digitatum (strain Pd1 / CECT 20795) GN=PDIP_01750 PE=4 SV=1	NA	NA
PDIDSM_0175072	hypothetical protein PDIP_01750 [Penicillium digitatum Pd1]	NA	NA	NA	NA	NA	NA	K9H4Y6_PEND1 Uncharacterized protein OS=Penicillium digitatum (strain Pd1 / CECT 20795) GN=PDIP_01750 PE=4 SV=1	NA	NA
PDIDSM_01760	hypothetical protein PDIG_14280 [Penicillium digitatum PHI26]	K20279 SYNJ synaptojanin 3.1.3.36 Metabolism--Carbohydrate metabolism--Inositol phosphate metabolism|Metabolism--Global and overview maps--Metabolic pathways|Environmental Information Processing--Signal transduction--Phosphatidylinositol signaling system	NA	KOG0566 Inositol-1,4,5-triphosphate 5-phosphatase (synaptojanin), INP51/INP52/INP53 family U Intracellular trafficking, secretion, and vesicular transport ;	NOG COG5329 500485 Phosphatase NOG COG5411 500485 inositol ascNOG ENOG4103I81 500485 SacI domain and endonuclease exonuclease phosphatase family protein euNOG KOG0566 500485 Synaptojanin euroNOG ENOG410M69N 500485 SacI domain and endonuclease exonuclease phosphatase family protein eurotNOG ENOG410MH3J 500485 SacI domain and endonuclease exonuclease phosphatase family protein fuNOG ENOG410PGU5 500…	NA	SYJ1_SCHPO Inositol-1,4,5-trisphosphate 5-phosphatase 1 OS=Schizosaccharomyces pombe (strain 972 / ATCC 24843) GN=syj1 PE=1 SV=1	K9HA63_PEND1 Uncharacterized protein OS=Penicillium digitatum (strain Pd1 / CECT 20795) GN=PDIP_01760 PE=4 SV=1	NA	NA
PDIDSM_01770	G-patch RNA maturation protein (Gno1), putative [Penicillium digitatum PHI26]	K11135 PINX1 Pin2-interacting protein X1 -- --	NA	NA	NOG ENOG4111IXK 500485 PIN2 TERF1 interacting, telomerase inhibitor 1 ascNOG ENOG4103SD6 500485 Involved in rRNA-processing at A0, A1 and A2 sites and regulates negatively telomerase (By similarity) euNOG KOG2809 500485 PIN2 TERF1 interacting, telomerase inhibitor 1 euroNOG ENOG410M6K2 500485 Involved in rRNA-processing at A0, A1 and A2 sites and regulates negatively telomerase (By similarity) eu…	NA	PXR1_ASPCL Protein pxr1 OS=Aspergillus clavatus (strain ATCC 1007 / CBS 513.65 / DSM 816 / NCTC 3887 / NRRL 1) GN=pxr1 PE=3 SV=2	K9GKT3_PEND1 G-patch RNA maturation protein (Gno1), putative OS=Penicillium digitatum (strain Pd1 / CECT 20795) GN=PDIP_01770 PE=4 SV=1	NA	NA
PDIDSM_01780	Diacylglycerol acyltransferase type 2A [Penicillium digitatum PHI26]	K14458 MOGAT1, MGAT1 2-acylglycerol O-acyltransferase 1 2.3.1.22 Metabolism--Lipid metabolism--Glycerolipid metabolism	NA	KOG0831 Acyl-CoA:diacylglycerol acyltransferase (DGAT) I Lipid transport and metabolism ;	NOG ENOG410XTG3 500485 o-acyltransferase ascNOG ENOG4103J18 500485 diacylglycerol o-acyltransferase euNOG KOG0831 500485 o-acyltransferase euroNOG ENOG410M4FD 500485 diacylglycerol eurotNOG ENOG410MMJC 500485 Diacylglycerol acyltransferase type 2A fuNOG ENOG410PF9N 500485 diacylglycerol o-acyltransferase opiNOG ENOG4112TQI 500485 o-acyltransferase	NA	DGT2A_UMBRA Diacylglycerol O-acyltransferase 2A OS=Umbelopsis ramanniana GN=DGAT2A PE=1 SV=1	K9H4T7_PEND1 Diacylglycerol acyltransferase type 2A OS=Penicillium digitatum (strain Pd1 / CECT 20795) GN=PDIP_01780 PE=4 SV=1	NA	NA
PDIDSM_01790	Kinesin family protein (KipA), putative [Penicillium digitatum PHI26]	K11498 CENPE centromeric protein E -- --	NA	KOG0242 Kinesin-like protein Z Cytoskeleton ;	NOG COG5059 500485 Kinesin family member ascNOG ENOG4103JUP 500485 kinesin-like protein euNOG KOG0242 500485 Kinesin family euroNOG ENOG410M6VD 500485 Kinesin family eurotNOG ENOG410MH5I 500485 kinesin family protein (KipA) fuNOG ENOG410PGWU 500485 kinesin-like protein opiNOG ENOG4112TTB 500485 centromere protein E, 312kDa	NA	KIF11_DICDI Kinesin-related protein 11 OS=Dictyostelium discoideum GN=kif11 PE=3 SV=1	K9GLW6_PEND1 Kinesin-like protein OS=Penicillium digitatum (strain Pd1 / CECT 20795) GN=PDIP_01790 PE=3 SV=1	NA	NA
PDIDSM_01800	hypothetical protein PDIG_14320 [Penicillium digitatum PHI26]	K02202 CDK7 cyclin-dependent kinase 7 2.7.11.22 2.7.11.23 Genetic Information Processing--Transcription--Basal transcription factors|Genetic Information Processing--Replication and repair--Nucleotide excision repair|Cellular Processes--Cell growth and death--Cell cycle	NA	KOG0659 Cdk activating kinase (CAK)/RNA polymerase II transcription initiation/nucleotide excision repair factor TFIIH/TFIIK, kinase subunit CDK7 DKL Cell cycle control, cell division, chromosome partitioning ; Transcription ; Replication, recombination and repair ;	NOG ENOG410XQDH 500485 Cyclin-Dependent Kinase ascNOG ENOG4103IN8 500485 serine threonine-protein kinase euNOG KOG0659 500485 Cyclin-Dependent Kinase euroNOG ENOG410M4AZ 500485 serine threonine protein kinase eurotNOG ENOG410MKN7 500485 serine threonine protein kinase (Kin28) fuNOG ENOG410PFPZ 500485 serine threonine-protein kinase opiNOG ENOG4112NG6 500485 cyclin-dependent kinase 7	NA	KIN28_YEAST Serine/threonine-protein kinase KIN28 OS=Saccharomyces cerevisiae (strain ATCC 204508 / S288c) GN=KIN28 PE=1 SV=1	K9GI40_PEND1 Uncharacterized protein OS=Penicillium digitatum (strain Pd1 / CECT 20795) GN=PDIP_01800 PE=4 SV=1	FGSG_03499 I1RTC2 Gibberella zeae (related: Fusarium graminearum) Lethal	Histoplasma capsulatum G186AR
PDIDSM_01810	hypothetical protein PDIG_14330 [Penicillium digitatum PHI26]	NA	NA	NA	NOG ENOG410Y4Y2 500485 Conserved hypothetical, protein ascNOG ENOG4103VU7 500485 Conserved hypothetical protein euNOG ENOG410J5NC 500485 Conserved hypothetical protein euroNOG ENOG410M838 500485 conserved hypothetical protein eurotNOG ENOG410MI3N 500485 IGR protein motif fuNOG ENOG410PT9D 500485 conserved hypothetical protein opiNOG ENOG4113Z2U 500485 Conserved hypothetical protein	NA	NA	K9HA73_PEND1 Uncharacterized protein OS=Penicillium digitatum (strain Pd1 / CECT 20795) GN=PDIP_01810 PE=4 SV=1	NA	NA
PDIDSM_01820	14-alpha sterol demethylase [Penicillium digitatum]	K05917 CYP51 sterol 14-demethylase 1.14.13.70 Metabolism--Lipid metabolism--Steroid biosynthesis|Metabolism--Global and overview maps--Metabolic pathways|Metabolism--Global and overview maps--Biosynthesis of secondary metabolites|Metabolism--Global and overview maps--Biosynthesis of antibiotics	NA	KOG0684 Cytochrome P450 Q Secondary metabolites biosynthesis, transport and catabolism ;	NOG COG2124 500485 Cytochrome p450 ascNOG ENOG4103JGD 500485 Cytochrome p450 euNOG KOG0684 500485 Cytochrome p450 euroNOG ENOG410M7AG 500485 Cytochrome P450 51 eurotNOG ENOG410MIYU 500485 14-alpha sterol demethylase fuNOG ENOG410PFY8 500485 Cytochrome p450 opiNOG ENOG4112NXY 500485 Cytochrome p450	NA	CP51_UNCNE Eburicol 14-alpha-demethylase OS=Uncinula necator GN=CYP51 PE=2 SV=2	G0YP36_PENDI 14-alpha sterol demethylase OS=Penicillium digitatum GN=CYP51B PE=3 SV=1	ERG11B E9QY26 Aspergillus fumigatus Mixed outcome	Penicillium chrysogenum
PDIDSM_01830	Cell-cycle checkpoint protein kinase, putative [Penicillium digitatum PHI26]	K06641 CHK2 serine/threonine-protein kinase Chk2 2.7.11.1 Cellular Processes--Cell growth and death--Cell cycle|Cellular Processes--Cell growth and death--Cell cycle - yeast|Cellular Processes--Cell growth and death--p53 signaling pathway|Human Diseases--Infectious diseases: Viral--HTLV-I infection	NA	KOG0032 Ca2+/calmodulin-dependent protein kinase, EF-Hand protein superfamily T Signal transduction mechanisms ;	NOG ENOG410YA63 500485 doublecortin-like kinase ascNOG ENOG4103J8Y 500485 serine threonine-protein kinase Chk2 euNOG KOG0615 500485 serine threonine-protein kinase euroNOG ENOG410M3V1 500485 serine threonine-protein kinase Chk2 eurotNOG ENOG410MHBE 500485 serine threonine-protein kinase Chk2 fuNOG ENOG410PFKJ 500485 serine threonine-protein kinase Chk2 opiNOG ENOG4112PM1 500485 doublecortin-like …	NA	FHKC_DICDI Probable serine/threonine-protein kinase fhkC OS=Dictyostelium discoideum GN=fhkC PE=3 SV=2	K9H4U3_PEND1 Cell-cycle checkpoint protein kinase, putative OS=Penicillium digitatum (strain Pd1 / CECT 20795) GN=PDIP_01830 PE=4 SV=1	FGSG_13509 I1RSK0 Gibberella zeae (related: Fusarium graminearum) Unaffected pathogenicity	Histoplasma capsulatum G186AR
PDIDSM_01840	Phosphatidylinositol 4-kinase (STT4), putative [Penicillium digitatum PHI26]	K00888 PI4KA phosphatidylinositol 4-kinase A 2.7.1.67 Metabolism--Carbohydrate metabolism--Inositol phosphate metabolism|Metabolism--Global and overview maps--Metabolic pathways|Environmental Information Processing--Signal transduction--MAPK signaling pathway - yeast|Environmental Information Processing--Signal transduction--Phosphatidylinositol signaling system	NA	NA	NOG COG5032 500485 phosphatidylinositol kinase activity ascNOG ENOG4103KRQ 500485 phosphatidylinositol 4-kinase euNOG KOG0902 500485 Phosphatidylinositol 4kinase euroNOG ENOG410M62X 500485 Phosphatidylinositol 4-kinase eurotNOG ENOG410MK71 500485 Phosphatidylinositol 4-kinase fuNOG ENOG410PHQ4 500485 phosphatidylinositol 4-kinase opiNOG ENOG4112N9K 500485 Phosphatidylinositol 4-kinase	NA	NA	K9GLX1_PEND1 Phosphatidylinositol 4-kinase (STT4), putative OS=Penicillium digitatum (strain Pd1 / CECT 20795) GN=PDIP_01840 PE=4 SV=1	NA	NA
PDIDSM_01850	hypothetical protein PDIP_01850 [Penicillium digitatum Pd1]	K08139 HXT MFS transporter, SP family, sugar:H+ symporter -- Cellular Processes--Cell growth and death--Meiosis - yeast	NA	KOG0254 Predicted transporter (major facilitator superfamily) R General function prediction only ;	NOG ENOG410XNQK 500485 Transporter ascNOG ENOG4103IRR 500485 transporter euNOG KOG0254 500485 transporter euroNOG ENOG410MEG5 500485 Sugar (and other) transporter eurotNOG ENOG410MH62 500485 Sugar (and other) transporter fuNOG ENOG410PFSV 500485 transporter opiNOG ENOG4112NG5 500485 transporter	NA	GHT1_SCHPO High-affinity glucose transporter ght1 OS=Schizosaccharomyces pombe (strain 972 / ATCC 24843) GN=ght1 PE=1 SV=1	K9GI46_PEND1 Uncharacterized protein OS=Penicillium digitatum (strain Pd1 / CECT 20795) GN=PDIP_01850 PE=3 SV=1	NA	NA
PDIDSM_01860	hypothetical protein PDIG_14380 [Penicillium digitatum PHI26]	NA	NA	NA	NOG ENOG41129IB 500485 NA ascNOG ENOG4103SFH 500485 NA euNOG ENOG410IY8W 500485 NA euroNOG ENOG410MAVG 500485 NA eurotNOG ENOG410MSQ8 500485 NA fuNOG ENOG410PPBN 500485 NA opiNOG ENOG4113S9B 500485 NA	NA	NA	K9HA81_PEND1 Uncharacterized protein OS=Penicillium digitatum (strain Pd1 / CECT 20795) GN=PDIP_01860 PE=4 SV=1	NA	NA
PDIDSM_01870	YT521-B-like splicing factor, putative [Penicillium digitatum PHI26]	NA	NA	NA	NOG ENOG410Z4ZU 500485 YT521-B-like splicing factor ascNOG ENOG4104DZU 500485 YT521-B-like splicing factor euNOG ENOG410ISN4 500485 YT521-B-like domain euroNOG ENOG410M7HZ 500485 splicing factor eurotNOG ENOG410MJGD 500485 YT521-B-like splicing factor fuNOG ENOG410QE4I 500485 YT521-B-like splicing factor opiNOG ENOG4113F7J 500485 YT521-B-like splicing factor	NA	NA	K9GKU9_PEND1 Uncharacterized protein OS=Penicillium digitatum (strain Pd1 / CECT 20795) GN=PDIP_01870 PE=4 SV=1	MGG_04621 EDJ95977 Magnaporthe oryzae Reduced virulence	NA
PDIDSM_01880	ARF GTPase activator (Csx2), putative [Penicillium digitatum Pd1]	K12488 ASAP Arf-GAP with SH3 domain, ANK repeat and PH domain-containing protein -- Cellular Processes--Transport and catabolism--Endocytosis|Organismal Systems--Immune system--Fc gamma R-mediated phagocytosis	NA	NA	NOG COG5347 500485 domain, ankyrin repeat and PH domain ascNOG ENOG4103JD9 500485 ARF GTPase activator euNOG KOG0521 500485 ankyrin repeat and PH euroNOG ENOG410M4HA 500485 ARF GTPase activator eurotNOG ENOG410MJEK 500485 ARF GTPase activator (Csx2) fuNOG ENOG410PGGG 500485 ARF GTPase activator opiNOG ENOG4112PNJ 500485 ArfGAP with coiled-coil, ankyrin repeat and PH domains	NA	NA	K9H4V7_PEND1 ARF GTPase activator (Csx2), putative OS=Penicillium digitatum (strain Pd1 / CECT 20795) GN=PDIP_01880 PE=4 SV=1	NA	NA
PDIDSM_01890	hypothetical protein PDIP_01890 [Penicillium digitatum Pd1]	NA	NA	NA	NA	NA	NA	K9GLY4_PEND1 Uncharacterized protein OS=Penicillium digitatum (strain Pd1 / CECT 20795) GN=PDIP_01890 PE=4 SV=1	NA	NA
PDIDSM_01900	hypothetical protein PDIG_14410 [Penicillium digitatum PHI26]	NA	NA	NA	NOG ENOG410ZN2X 500485 C2 domain-containing protein ascNOG ENOG4103MD3 500485 C2 domain-containing protein euNOG ENOG410IHS0 500485 C2 domain-containing protein euroNOG ENOG410M5GU 500485 C2 domain protein eurotNOG ENOG410MHBU 500485 C2 domain protein fuNOG ENOG410PJA6 500485 C2 domain-containing protein opiNOG ENOG4113IYM 500485 C2 domain-containing protein	NA	NA	K9GI60_PEND1 Uncharacterized protein OS=Penicillium digitatum (strain Pd1 / CECT 20795) GN=PDIP_01900 PE=4 SV=1	NA	NA
PDIDSM_01910	DNA excision repair protein Rad16, putative [Penicillium digitatum PHI26]	K15083 RAD16 DNA repair protein RAD16 -- --	NA	KOG1002 Nucleotide excision repair protein RAD16 L Replication, recombination and repair ;	NOG COG0553 500485 helicase ascNOG ENOG4103KGB 500485 repair protein RAD16 euNOG KOG1001 500485 DNA repair protein euroNOG ENOG410M3M7 500485 repair protein RAD16 eurotNOG ENOG410MJIT 500485 repair protein RAD16 fuNOG ENOG410PHZD 500485 repair protein RAD16 opiNOG ENOG4112PWD 500485 Helicase-like transcription factor	NA	RAD16_YEAST DNA repair protein RAD16 OS=Saccharomyces cerevisiae (strain ATCC 204508 / S288c) GN=RAD16 PE=1 SV=1	K9HA95_PEND1 DNA excision repair protein Rad16, putative OS=Penicillium digitatum (strain Pd1 / CECT 20795) GN=PDIP_01910 PE=4 SV=1	NA	Pyrenophora tritici-repentis
PDIDSM_019108	conserved hypothetical protein [Histoplasma capsulatum NAm1]	K15192 BTAF1, MOT1 TATA-binding protein-associated factor 3.6.4.- --	COG0553 Superfamily II DNA or RNA helicase, SNF2 family KL Transcription;Replication, recombination and repair	KOG1001 Helicase-like transcription factor HLTF/DNA helicase RAD5, DEAD-box superfamily KL Transcription ; Replication, recombination and repair ;	NOG ENOG410XP4Z 339724 excision repair cross-complementing rodent repair deficiency complementation group euNOG KOG0392 339724 BTAF1 RNA polymerase II, B-TFIID transcription factor-associated, 170kDa (Mot1 homolog, S. cerevisiae)	NA	NA	A0A0J8S3W3_COCIT ISWI chromatin-remodeling complex ATPase ISW2 OS=Coccidioides immitis H538.4 GN=CIHG_09273 PE=4 SV=1	NA	Penicillium marneffei
PDIDSM_01920	DNA repair protein Rad7, protein [Penicillium digitatum PHI26]	K15082 RAD7 DNA repair protein RAD7 -- --	NA	NA	NOG ENOG410XQ54 500485 F-box and leucine-rich repeat protein ascNOG ENOG4103NQT 500485 DNA repair protein RAD7 euNOG KOG1947 500485 F-box and leucine-rich repeat protein euroNOG ENOG410M6TY 500485 DNA repair protein RAD7 eurotNOG ENOG410MMUY 500485 DNA repair protein RAD7 fuNOG ENOG410PM3S 500485 DNA repair protein Rad7 opiNOG ENOG4112TAI 500485 DNA repair protein Rad7	NA	NA	K9GKV4_PEND1 DNA repair protein Rad7, protein OS=Penicillium digitatum (strain Pd1 / CECT 20795) GN=PDIP_01920 PE=4 SV=1	NA	NA
PDIDSM_01930	Pirin, putative [Penicillium digitatum PHI26]	K06911 K06911 uncharacterized protein -- --	COG1741 Redox-sensitive bicupin YhaK, pirin superfamily R General function prediction only	NA	NOG COG1741 500485 pirin domain protein ascNOG ENOG4103K45 500485 to pirin euNOG ENOG410IF52 500485 pirin (iron-binding nuclear protein) euroNOG ENOG410M5H2 500485 Pirin C-terminal cupin domain eurotNOG ENOG410MKE5 500485 Pirin C-terminal cupin domain fuNOG ENOG410PH6B 500485 to pirin opiNOG ENOG4112TT5 500485 pirin (iron-binding nuclear protein)	NA	PIR_HUMAN Pirin OS=Homo sapiens GN=PIR PE=1 SV=1	K9H4W8_PEND1 Pirin, putative OS=Penicillium digitatum (strain Pd1 / CECT 20795) GN=PDIP_01930 PE=3 SV=1	NA	NA
PDIDSM_01940	hypothetical protein PDIG_14450 [Penicillium digitatum PHI26]	K10088 OS9 protein OS-9 -- Genetic Information Processing--Folding, sorting and degradation--Protein processing in endoplasmic reticulum	NA	NA	NOG ENOG410XR8A 500485 glycoprotein binding ascNOG ENOG4103NJJ 500485 Lectin involved in the quality control of the secretory pathway. As a member of the endoplasmic reticulum-associated degradation lumenal (ERAD-L) surveillance system, targets misfolded endoplasmic reticulum lumenal glycoproteins for degradation euNOG KOG3394 500485 endoplasmic reticulum lectin euroNOG ENOG410M3ZK 500485 Misfold…	NA	OS9_ASPFU Protein OS-9 homolog OS=Neosartorya fumigata (strain ATCC MYA-4609 / Af293 / CBS 101355 / FGSC A1100) GN=yos9 PE=3 SV=1	K9GLZ1_PEND1 Protein OS-9, putative OS=Penicillium digitatum (strain Pd1 / CECT 20795) GN=PDIP_01940 PE=4 SV=1	NA	NA
PDIDSM_01950	Cytoskeleton assembly control protein Sla1, putative [Penicillium digitatum PHI26]	K20046 SLA1 actin cytoskeleton-regulatory complex protein SLA1 -- --	NA	NA	NOG ENOG410XRU5 500485 Cytoskeleton assembly control protein ascNOG ENOG4103PC4 500485 Cytoskeleton assembly control protein euNOG ENOG410IH87 500485 Cytoskeleton assembly control protein euroNOG ENOG410M7G5 500485 Cytoskeleton assembly control protein Sla1 eurotNOG ENOG410MIDN 500485 Cytoskeleton assembly control protein Sla1 fuNOG ENOG410PJ25 500485 Cytoskeleton assembly control protein opiNOG …	NA	SLA1_SCLS1 Actin cytoskeleton-regulatory complex protein sla1 OS=Sclerotinia sclerotiorum (strain ATCC 18683 / 1980 / Ss-1) GN=sla1 PE=3 SV=2	K9GI63_PEND1 Cytoskeleton assembly control protein Sla1, putative OS=Penicillium digitatum (strain Pd1 / CECT 20795) GN=PDIP_01950 PE=4 SV=1	NA	NA
PDIDSM_01960	hypothetical protein PDIG_14470 [Penicillium digitatum PHI26]	NA	NA	NA	NA	NA	NA	K9HAA3_PEND1 Uncharacterized protein OS=Penicillium digitatum (strain Pd1 / CECT 20795) GN=PDIP_01960 PE=4 SV=1	NA	NA
PDIDSM_01970	C6 transcription factor, putative [Penicillium digitatum PHI26]	NA	NA	NA	NOG ENOG4110KAH 500485 Transcription factor ascNOG ENOG4103PC0 500485 Transcription factor euNOG ENOG410IJCP 500485 transcription factor euroNOG ENOG410MDQ7 500485 Transcription factor eurotNOG ENOG410MKRW 500485 transcription factor fuNOG ENOG410PM76 500485 Transcription factor opiNOG ENOG4113MH7 500485 Transcription factor	NA	NA	K9GKV7_PEND1 C6 transcription factor, putative OS=Penicillium digitatum (strain Pd1 / CECT 20795) GN=PDIP_01970 PE=4 SV=1	NA	NA
PDIDSM_01980	Sulfonate biosynthesis enzyme, putative [Penicillium digitatum PHI26]	NA	COG1809 Phosphosulfolactate synthase, CoM biosynthesis protein A H Coenzyme transport and metabolism	NA	NOG COG1809 500485 phosphosulfolactate synthase activity ascNOG ENOG4103JH6 500485 Sulfonate biosynthesis enzyme euNOG ENOG410IKVB 500485 Sulfonate biosynthesis enzyme euroNOG ENOG410M683 500485 Sulfonate biosynthesis enzyme eurotNOG ENOG410MMF9 500485 Sulfonate biosynthesis enzyme fuNOG ENOG410PJ3F 500485 Sulfonate biosynthesis enzyme opiNOG ENOG4112S9V 500485 Sulfonate biosynthesis enzyme	NA	NA	K9H4W9_PEND1 Sulfonate biosynthesis enzyme, putative OS=Penicillium digitatum (strain Pd1 / CECT 20795) GN=PDIP_01980 PE=4 SV=1	NA	NA
PDIDSM_01990	Integral membrane protein [Penicillium digitatum PHI26]	NA	NA	NA	NOG ENOG410Y0RI 500485 integral membrane protein ascNOG ENOG4103QA4 500485 integral membrane protein euNOG ENOG410IJH2 500485 integral membrane protein euroNOG ENOG410MEQ7 500485 integral membrane protein eurotNOG ENOG410MHEB 500485 integral membrane protein fuNOG ENOG410PJNV 500485 integral membrane protein opiNOG ENOG4113JM7 500485 integral membrane protein	NA	NA	K9GLZ3_PEND1 Integral membrane protein OS=Penicillium digitatum (strain Pd1 / CECT 20795) GN=PDIP_01990 PE=4 SV=1	NA	NA
PDIDSM_02000	hypothetical protein PDIG_14510 [Penicillium digitatum PHI26]	NA	NA	NA	NOG ENOG410ZSZX 500485 PWWP domain protein ascNOG ENOG4103KPI 500485 PWWP domain protein euNOG ENOG410IJ4V 500485 PWWP domain protein euroNOG ENOG410M2FF 500485 PWWP domain protein eurotNOG ENOG410MHSC 500485 PWWP domain protein fuNOG ENOG410PJEG 500485 PWWP domain protein opiNOG ENOG4113CAG 500485 PWWP domain protein	NA	NA	K9GI65_PEND1 Uncharacterized protein OS=Penicillium digitatum (strain Pd1 / CECT 20795) GN=PDIP_02000 PE=4 SV=1	NA	NA
PDIDSM_02010	hypothetical protein PDIP_02010 [Penicillium digitatum Pd1]	K17508 PTC7, PPTC7 protein phosphatase PTC7 3.1.3.16 --	NA	NA	NOG COG0631 500485 Phosphatase ascNOG ENOG4103NIG 500485 5-azacytidine resistance protein azr1 euNOG KOG1379 500485 PTC7 protein phosphatase homolog (S. cerevisiae) euroNOG ENOG410M2TQ 500485 Stage II sporulation protein E (SpoIIE) eurotNOG ENOG410MKGC 500485 Stage II sporulation protein E (SpoIIE) fuNOG ENOG410PJPG 500485 5-azacytidine resistance protein azr1 opiNOG ENOG4112Q6V 500485 PTC7 prote…	NA	NA	K9HAA6_PEND1 Uncharacterized protein OS=Penicillium digitatum (strain Pd1 / CECT 20795) GN=PDIP_02010 PE=4 SV=1	NA	NA
PDIDSM_02020	Pre-mRNA splicing factor, putative [Penicillium digitatum PHI26]	K12662 PRPF4, PRP4 U4/U6 small nuclear ribonucleoprotein PRP4 -- Genetic Information Processing--Transcription--Spliceosome	NA	NA	NOG ENOG410XNP8 500485 U4 u6 small nuclear ribonucleoprotein ascNOG ENOG4103K7A 500485 U4 U6 small nuclear ribonucleoprotein Prp4 euNOG KOG0272 500485 PRP4 pre-mRNA processing factor 4 homolog (Yeast) euroNOG ENOG410M400 500485 Pre-mRNA splicing factor eurotNOG ENOG410MIBB 500485 Pre-mRNA splicing factor fuNOG ENOG410PGT6 500485 U4 U6 small nuclear ribonucleoprotein Prp4 opiNOG ENOG4112PVI 500485…	NA	NA	K9GKV8_PEND1 Pre-mRNA splicing factor, putative OS=Penicillium digitatum (strain Pd1 / CECT 20795) GN=PDIP_02020 PE=4 SV=1	NA	NA
PDIDSM_02030	hypothetical protein PDIG_14540 [Penicillium digitatum PHI26]	K04082 hscB, HSCB, HSC20 molecular chaperone HscB -- --	NA	NA	NOG COG1076 500485 protein oligomerization ascNOG ENOG4103S6F 500485 DnaJ domain protein euNOG KOG3192 500485 HscB iron-sulfur cluster co-chaperone homolog (E. coli) euroNOG ENOG410M3XH 500485 DnaJ domain protein eurotNOG ENOG410MNCJ 500485 DnaJ domain protein fuNOG ENOG410PNVH 500485 DnaJ domain protein opiNOG ENOG4113J5J 500485 HscB iron-sulfur cluster co-chaperone homolog (E. coli)	NA	NA	K9H4X2_PEND1 Uncharacterized protein OS=Penicillium digitatum (strain Pd1 / CECT 20795) GN=PDIP_02030 PE=4 SV=1	NA	NA
PDIDSM_02040	hypothetical protein PDIG_14550 [Penicillium digitatum PHI26]	NA	NA	NA	NOG ENOG4111CGH 500485 Conserved hypothetical, protein ascNOG ENOG4103ZTI 500485 Conserved hypothetical protein euNOG ENOG410JCT0 500485 Conserved hypothetical protein euroNOG ENOG410M8PU 500485 conserved hypothetical protein eurotNOG ENOG410MNT9 500485 Inherit from euroNOG: conserved hypothetical protein fuNOG ENOG410PXHA 500485 conserved hypothetical protein opiNOG ENOG41145SG 500485 Conserved …	NA	NA	K9GLZ8_PEND1 Uncharacterized protein OS=Penicillium digitatum (strain Pd1 / CECT 20795) GN=PDIP_02040 PE=4 SV=1	NA	NA
PDIDSM_02050	C4-dicarboxylate transporter/malic acid transport protein, putative [Penicillium digitatum PHI26]	NA	NA	NA	NOG COG1275 500485 C4-dicarboxylate transporter malic acid transport protein ascNOG ENOG4103QMR 500485 malic acid transport protein euNOG ENOG410IKNQ 500485 Malic acid transport protein euroNOG ENOG410ME5V 500485 C4-dicarboxylate transporter malic acid transport protein eurotNOG ENOG410MKWD 500485 C4-dicarboxylate transporter malic acid transport protein fuNOG ENOG410PFHW 500485 malic acid transp…	NA	NA	K9GI69_PEND1 C4-dicarboxylate transporter/malic acid transport protein, putative OS=Penicillium digitatum (strain Pd1 / CECT 20795) GN=PDIP_02050 PE=4 SV=1	NA	NA
PDIDSM_02060	RNA-3'-phosphate cyclase family protein [Penicillium digitatum PHI26]	K11108 RCL1 RNA 3'-terminal phosphate cyclase-like protein -- Genetic Information Processing--Translation--Ribosome biogenesis in eukaryotes	NA	NA	NOG COG0430 500485 Catalyzes the conversion of 3'-phosphate to a 2',3'- cyclic phosphodiester at the end of RNA. The mechanism of action of the enzyme occurs in 3 steps (A) adenylation of the enzyme by ATP ascNOG ENOG4103NM7 500485 RNA-3'-phosphate cyclase family protein euNOG KOG3980 500485 RNA 3-terminal phosphate euroNOG ENOG410M6KK 500485 RNA-3'-phosphate cyclase family protein eurotNOG ENOG4…	NA	NA	K9HAA9_PEND1 RNA-3'-phosphate cyclase family protein OS=Penicillium digitatum (strain Pd1 / CECT 20795) GN=PDIP_02060 PE=4 SV=1	NA	NA
PDIDSM_02070	3-hydroxyanthranilate 3,4-dioxygenase 1 [Penicillium digitatum PHI26]	K00452 HAAO 3-hydroxyanthranilate 3,4-dioxygenase 1.13.11.6 Metabolism--Amino acid metabolism--Tryptophan metabolism|Metabolism--Global and overview maps--Metabolic pathways	COG0662 Mannose-6-phosphate isomerase, cupin superfamily G Carbohydrate transport and metabolism	KOG3995 3-hydroxyanthranilate oxygenase HAAO E Amino acid transport and metabolism ;	NOG ENOG4111GH8 500485 Catalyzes the oxidative ring opening of 3- hydroxyanthranilate to 2-amino-3-carboxymuconate semialdehyde, which spontaneously cyclizes to quinolinate (By similarity) ascNOG ENOG4103RJM 500485 Catalyzes the oxidative ring opening of 3- hydroxyanthranilate to 2-amino-3-carboxymuconate semialdehyde, which spontaneously cyclizes to quinolinate (By similarity) euNOG KOG3995 5004…	NA	3HAO1_ASPFU 3-hydroxyanthranilate 3,4-dioxygenase 1 OS=Neosartorya fumigata (strain ATCC MYA-4609 / Af293 / CBS 101355 / FGSC A1100) GN=bna1-1 PE=3 SV=1	K9GKW4_PEND1 3-hydroxyanthranilate 3,4-dioxygenase OS=Penicillium digitatum (strain Pd1 / CECT 20795) GN=BNA1 PE=3 SV=1	NA	NA
PDIDSM_02080	Noc1p protein, putative [Penicillium digitatum PHI26]	NA	NA	NA	NOG ENOG410ZA3C 500485 Noc1p protein ascNOG ENOG4103IZ3 500485 Noc1p protein euNOG ENOG410IG6B 500485 Noc1p protein euroNOG ENOG410M4C2 500485 Noc1p protein eurotNOG ENOG410MK5E 500485 Noc1p protein fuNOG ENOG410PJEP 500485 Noc1p protein opiNOG ENOG4113MIH 500485 Noc1p protein	NA	NA	K9H4X4_PEND1 Noc1p protein, putative OS=Penicillium digitatum (strain Pd1 / CECT 20795) GN=PDIP_02080 PE=4 SV=1	NA	NA
PDIDSM_02090	Serine/threonine protein kinase, putative [Penicillium digitatum PHI26]	K08856 STK16 serine/threonine kinase 16 2.7.11.1 --	NA	NA	NOG ENOG410YN06 500485 serine threonine kinase 16 ascNOG ENOG4103K53 500485 serine threonine protein kinase euNOG KOG2345 500485 serine threonine kinase 16 euroNOG ENOG410M576 500485 serine threonine protein kinase eurotNOG ENOG410MJY5 500485 serine threonine protein kinase fuNOG ENOG410PM2Q 500485 serine threonine protein kinase opiNOG ENOG4113HRN 500485 serine threonine kinase 16	NA	NA	K9GLZ9_PEND1 Serine/threonine protein kinase, putative OS=Penicillium digitatum (strain Pd1 / CECT 20795) GN=PDIP_02090 PE=3 SV=1	FGSG_03146 I1RRU2 Gibberella zeae (related: Fusarium graminearum) Unaffected pathogenicity	Histoplasma capsulatum
PDIDSM_02100	Oxidoreductase, short-chain dehydrogenase/reductase family, putative [Penicillium digitatum PHI26]	NA	NA	NA	NOG COG1028 500485 Dehydrogenase reductase ascNOG ENOG4104DQ7 500485 short chain dehydrogenase euNOG KOG1208 500485 Dehydrogenase euroNOG ENOG410MDX9 500485 short chain dehydrogenase eurotNOG ENOG410MN3J 500485 short chain dehydrogenase fuNOG ENOG410QDTG 500485 short chain dehydrogenase opiNOG ENOG4114GDB 500485 short chain dehydrogenase	NA	NA	K9GI72_PEND1 Oxidoreductase, short-chain dehydrogenase/reductase family, putative OS=Penicillium digitatum (strain Pd1 / CECT 20795) GN=PDIP_02100 PE=4 SV=1	NA	NA
PDIDSM_02120	hypothetical protein PDIG_14630 [Penicillium digitatum PHI26]	NA	NA	NA	NOG ENOG410Z4FK 500485 NA ascNOG ENOG410421J 500485 NA euNOG ENOG410JJXF 500485 NA euroNOG ENOG410MDPK 500485 NA eurotNOG ENOG410MP2I 500485 NA fuNOG ENOG410PZEU 500485 NA opiNOG ENOG4114C11 500485 NA	NA	NA	K9GKW6_PEND1 Uncharacterized protein OS=Penicillium digitatum (strain Pd1 / CECT 20795) GN=PDIP_02120 PE=4 SV=1	NA	NA
PDIDSM_02130	Oligopeptidase family protein [Penicillium digitatum PHI26]	NA	NA	NA	NOG COG1506 500485 peptidase s9 prolyl oligopeptidase active site domain protein ascNOG ENOG4103PHH 500485 dipeptidylpeptidase euNOG KOG2100 500485 dipeptidylpeptidase euroNOG ENOG410M6VK 500485 Oligopeptidase family eurotNOG ENOG410MM98 500485 Oligopeptidase family fuNOG ENOG410PJF7 500485 dipeptidylpeptidase opiNOG ENOG4112TP6 500485 Dipeptidyl-peptidase	NA	DPP5_ASPFC Dipeptidyl-peptidase 5 OS=Neosartorya fumigata (strain CEA10 / CBS 144.89 / FGSC A1163) GN=AFUB_024920 PE=1 SV=1	K9H4X8_PEND1 Oligopeptidase family protein OS=Penicillium digitatum (strain Pd1 / CECT 20795) GN=PDIP_02130 PE=4 SV=1	NA	NA
PDIDSM_02150	DNA mismatch repair protein Msh1, putative [Penicillium digitatum PHI26]	NA	COG0249 DNA mismatch repair ATPase MutS L Replication, recombination and repair	NA	NOG COG0249 500485 that it carries out the mismatch recognition step. This protein has a weak ATPase activity (By similarity) ascNOG ENOG4103JP2 500485 DNA mismatch repair protein euNOG ENOG410IESC 500485 DNA mismatch repair protein euroNOG ENOG410M75D 500485 DNA mismatch repair protein eurotNOG ENOG410MHHZ 500485 DNA mismatch repair protein Msh1 fuNOG ENOG410PFR9 500485 DNA mismatch repair prote…	NA	MSH1_SCHPO MutS protein homolog 1 OS=Schizosaccharomyces pombe (strain 972 / ATCC 24843) GN=msh1 PE=3 SV=2	K9GI76_PEND1 DNA mismatch repair protein Msh1, putative OS=Penicillium digitatum (strain Pd1 / CECT 20795) GN=PDIP_02150 PE=3 SV=1	NA	NA
PDIDSM_02160	Ureidoglycolate hydrolase, putative [Penicillium digitatum PHI26]	K01483 allA ureidoglycolate lyase 4.3.2.3 Metabolism--Nucleotide metabolism--Purine metabolism|Metabolism--Global and overview maps--Metabolic pathways	NA	NA	NOG COG3194 500485 Ureidoglycolate hydrolase ascNOG ENOG4103TKU 500485 ureidoglycolate hydrolase euNOG ENOG410J1R9 500485 Ureidoglycolate hydrolase euroNOG ENOG410M8AB 500485 ureidoglycolate hydrolase eurotNOG ENOG410MHXS 500485 ureidoglycolate hydrolase fuNOG ENOG410PQPV 500485 Ureidoglycolate hydrolase opiNOG ENOG4113V7D 500485 ureidoglycolate hydrolase	NA	NA	K9HAB5_PEND1 Ureidoglycolate hydrolase, putative OS=Penicillium digitatum (strain Pd1 / CECT 20795) GN=PDIP_02160 PE=4 SV=1	NA	NA
PDIDSM_02170	hypothetical protein PDIG_14680 [Penicillium digitatum PHI26]	NA	NA	NA	NA	NA	NA	K9GKW8_PEND1 Uncharacterized protein OS=Penicillium digitatum (strain Pd1 / CECT 20795) GN=PDIP_02170 PE=4 SV=1	NA	NA
PDIDSM_02180	hypothetical protein PDIG_14690 [Penicillium digitatum PHI26]	NA	NA	NA	NA	NA	NA	K9H4Y0_PEND1 Uncharacterized protein OS=Penicillium digitatum (strain Pd1 / CECT 20795) GN=PDIP_02180 PE=4 SV=1	NA	NA
PDIDSM_02190	Ribonuclease P complex subunit Pop2, putative [Penicillium digitatum PHI26]	K03539 RPP1, RPP30 ribonuclease P/MRP protein subunit RPP1 3.1.26.5 Genetic Information Processing--Translation--Ribosome biogenesis in eukaryotes|Genetic Information Processing--Translation--RNA transport	NA	NA	NOG COG1603 500485 Part of ribonuclease P, a protein complex that generates mature tRNA molecules by cleaving their 5'-ends (By similarity) ascNOG ENOG4103J2V 500485 ribonuclease p euNOG KOG2363 500485 ribonuclease p euroNOG ENOG410M74Q 500485 Ribonuclease P complex subunit Pop2 eurotNOG ENOG410MM0E 500485 Ribonuclease P complex subunit Pop2 fuNOG ENOG410PG4W 500485 ribonuclease P opiNOG ENOG4112…	NA	NA	K9GM09_PEND1 Ribonuclease P complex subunit Pop2, putative OS=Penicillium digitatum (strain Pd1 / CECT 20795) GN=PDIP_02190 PE=4 SV=1	NA	NA
PDIDSM_02200	Casein kinase, putative [Penicillium digitatum PHI26]	K03097 CSNK2A casein kinase II subunit alpha 2.7.11.1 Genetic Information Processing--Translation--Ribosome biogenesis in eukaryotes|Environmental Information Processing--Signal transduction--NF-kappa B signaling pathway|Cellular Processes--Transport and catabolism--Regulation of mitophagy - yeast|Environmental Information Processing--Signal transduction--Wnt signaling pathway|Cellular Processes-…	NA	KOG0668 Casein kinase II, alpha subunit TDK Signal transduction mechanisms ; Cell cycle control, cell division, chromosome partitioning ; Transcription ;	NOG ENOG410XNPP 500485 Casein Kinase ascNOG ENOG4103M4C 500485 casein kinase II euNOG KOG0668 500485 Casein Kinase euroNOG ENOG410M47H 500485 casein kinase eurotNOG ENOG410MK17 500485 casein kinase fuNOG ENOG410PI5T 500485 casein kinase ii opiNOG ENOG4112PWU 500485 casein kinase	NA	CSK2A_NEUCR Casein kinase II subunit alpha OS=Neurospora crassa (strain ATCC 24698 / 74-OR23-1A / CBS 708.71 / DSM 1257 / FGSC 987) GN=cka PE=2 SV=1	K9GI79_PEND1 Casein kinase, putative OS=Penicillium digitatum (strain Pd1 / CECT 20795) GN=PDIP_02200 PE=4 SV=1	FGSG_01559 I1RAY2 Gibberella zeae (related: Fusarium graminearum) Lethal	Histoplasma capsulatum H88
PDIDSM_02210	Valyl-tRNA synthetase [Penicillium digitatum PHI26]	K01873 VARS, valS valyl-tRNA synthetase 6.1.1.9 Genetic Information Processing--Translation--Aminoacyl-tRNA biosynthesis	COG0525 Valyl-tRNA synthetase J Translation, ribosomal structure and biogenesis	KOG0432 Valyl-tRNA synthetase J Translation, ribosomal structure and biogenesis ;	NOG COG0525 500485 amino acids such as threonine, to avoid such errors, it has a posttransfer editing activity that hydrolyzes mischarged Thr-tRNA(Val) in a tRNA-dependent manner (By similarity) ascNOG ENOG4103NUF 500485 Valyl-trna synthetase euNOG KOG0432 500485 Valyl-trna synthetase euroNOG ENOG410MBHI 500485 Valyl-tRNA synthetase eurotNOG ENOG410MKQZ 500485 valyl-tRNA synthetase fuNOG ENOG410P…	NA	SYV_NEUCR Valine--tRNA ligase, mitochondrial OS=Neurospora crassa (strain ATCC 24698 / 74-OR23-1A / CBS 708.71 / DSM 1257 / FGSC 987) GN=cyt-20 PE=1 SV=1	K9HAB9_PEND1 Valyl-tRNA synthetase OS=Penicillium digitatum (strain Pd1 / CECT 20795) GN=PDIP_02210 PE=3 SV=1	NA	NA
PDIDSM_02220	hypothetical protein PDIG_14730 [Penicillium digitatum PHI26]	NA	NA	NA	NA	NA	NA	K9GKX0_PEND1 Uncharacterized protein OS=Penicillium digitatum (strain Pd1 / CECT 20795) GN=PDIP_02220 PE=4 SV=1	NA	NA
PDIDSM_02230	hypothetical protein PDIG_14750 [Penicillium digitatum PHI26]	NA	NA	NA	NA	NA	NA	K9H4Y3_PEND1 Uncharacterized protein OS=Penicillium digitatum (strain Pd1 / CECT 20795) GN=PDIP_02230 PE=4 SV=1	NA	NA
PDIDSM_02240	hypothetical protein PDIG_14770 [Penicillium digitatum PHI26]	NA	NA	NA	NA	NA	NA	K9GI34_PEND1 Uncharacterized protein OS=Penicillium digitatum (strain Pd1 / CECT 20795) GN=PDIP_02240 PE=4 SV=1	NA	NA
PDIDSM_02260	hypothetical protein PDIG_14800 [Penicillium digitatum PHI26]	NA	NA	NA	NOG ENOG410YDN1 500485 NA ascNOG ENOG4103S6K 500485 NA euNOG ENOG410IXAV 500485 NA euroNOG ENOG410MDZD 500485 NA eurotNOG ENOG410MHMY 500485 NA fuNOG ENOG410PNWQ 500485 NA opiNOG ENOG4113RAH 500485 NA	NA	NA	K9GLW1_PEND1 Uncharacterized protein OS=Penicillium digitatum (strain Pd1 / CECT 20795) GN=PDIP_02260 PE=4 SV=1	NA	NA
PDIDSM_02270	C4-dicarboxylate transporter/malic acid transport protein, putative [Penicillium digitatum PHI26]	NA	NA	NA	NOG COG1275 5062 C4-dicarboxylate transporter malic acid transport protein	NA	NA	K9HA55_PEND1 C4-dicarboxylate transporter/malic acid transport protein, putative OS=Penicillium digitatum (strain Pd1 / CECT 20795) GN=PDIP_02270 PE=4 SV=1	NA	NA
PDIDSM_02280	hypothetical protein PDIG_14830 [Penicillium digitatum PHI26]	K01051 E3.1.1.11 pectinesterase 3.1.1.11 Metabolism--Carbohydrate metabolism--Pentose and glucuronate interconversions|Metabolism--Carbohydrate metabolism--Starch and sucrose metabolism|Metabolism--Global and overview maps--Metabolic pathways	NA	NA	NOG COG4677 29875 pectinesterase ascNOG ENOG4103NP2 29875 Pectinesterase euNOG ENOG410IEHP 29875 pectinesterase fuNOG ENOG410PJNK 29875 Pectinesterase hypNOG ENOG410SHNK 29875 Pectinesterase opiNOG ENOG4113J9A 29875 Pectinesterase sordNOG ENOG4119P8S 29875 Pectinesterase	NA	NA	K9GKS7_PEND1 Pectinesterase OS=Penicillium digitatum (strain Pd1 / CECT 20795) GN=PDIP_02280 PE=3 SV=1	NA	NA
PDIDSM_02300	Alpha-acetolactate decarboxylase, putative [Penicillium digitatum PHI26]	NA	NA	NA	NOG COG3527 33178 Alpha-acetolactate decarboxylase ascNOG ENOG4103T1K 33178 Alpha-acetolactate decarboxylase euNOG ENOG410IZS6 33178 Alpha-acetolactate decarboxylase fuNOG ENOG410PQ3K 33178 Alpha-acetolactate decarboxylase opiNOG ENOG4113SX1 33178 Alpha-acetolactate decarboxylase	NA	NA	K9GI28_PEND1 Alpha-acetolactate decarboxylase, putative OS=Penicillium digitatum (strain Pd1 / CECT 20795) GN=PDIP_02300 PE=4 SV=1	NA	NA
PDIDSM_02310	HC-toxin synthetase [Penicillium digitatum PHI26]	NA	NA	NA	NA	NA	NA	K9HA38_PEND1 HC-toxin synthetase OS=Penicillium digitatum (strain Pd1 / CECT 20795) GN=PDIP_02310 PE=4 SV=1	NA	NA
PDIDSM_02330	Ribosome biogenesis protein, putative [Penicillium digitatum PHI26]	K14847 RPF2 ribosome production factor 2 -- --	NA	KOG3031 Protein required for biogenesis of the ribosomal 60S subunit J Translation, ribosomal structure and biogenesis ;	NOG COG5106 500485 ribosome production factor 2 homolog ascNOG ENOG4103M2J 500485 ribosome biogenesis protein euNOG KOG3031 500485 ribosome production factor 2 homolog euroNOG ENOG410M5N2 500485 Ribosome biogenesis protein eurotNOG ENOG410MHUM 500485 Ribosome biogenesis protein fuNOG ENOG410PFUF 500485 Ribosome biogenesis protein opiNOG ENOG4113INH 500485 ribosome production factor 2 homolog	NA	RPF2_SCHPO Ribosome production factor 2 homolog OS=Schizosaccharomyces pombe (strain 972 / ATCC 24843) GN=SPAC926.08c PE=1 SV=1	K9H4R9_PEND1 Ribosome biogenesis protein, putative OS=Penicillium digitatum (strain Pd1 / CECT 20795) GN=PDIP_02330 PE=4 SV=1	NA	NA
PDIDSM_02340	Peroxisomal membrane protein (PmpP24), putative [Penicillium digitatum PHI26]	K13350 PXMP4, PMP24 peroxisomal membrane protein 4 -- Cellular Processes--Transport and catabolism--Peroxisome	NA	NA	NOG ENOG410ZE52 500485 Peroxisomal membrane protein ascNOG ENOG4103R1K 500485 peroxisomal membrane protein euNOG ENOG410IIYG 500485 peroxisomal membrane protein euroNOG ENOG410M4VT 500485 Peroxisomal membrane protein eurotNOG ENOG410MJK1 500485 Peroxisomal membrane protein fuNOG ENOG410PN4H 500485 Peroxisomal membrane protein opiNOG ENOG4112TZX 500485 peroxisomal membrane protein	NA	NA	K9GLU9_PEND1 Peroxisomal membrane protein (PmpP24), putative OS=Penicillium digitatum (strain Pd1 / CECT 20795) GN=PDIP_02340 PE=4 SV=1	NA	NA
PDIDSM_02350	hypothetical protein PDIG_00060 [Penicillium digitatum PHI26]	NA	NA	NA	NOG ENOG4111TEA 500485 Conserved hypothetical, protein ascNOG ENOG4103SES 500485 Conserved hypothetical protein euNOG ENOG410IY9H 500485 Conserved hypothetical protein euroNOG ENOG410M3TD 500485 conserved hypothetical protein eurotNOG ENOG410MJPF 500485 Inherit from euroNOG: conserved hypothetical protein fuNOG ENOG410PPIF 500485 conserved hypothetical protein opiNOG ENOG4113S0M 500485 Conserved …	NA	NA	K9GI22_PEND1 Uncharacterized protein OS=Penicillium digitatum (strain Pd1 / CECT 20795) GN=PDIP_02350 PE=4 SV=1	NA	NA
PDIDSM_02360	hypothetical protein PDIG_00070 [Penicillium digitatum PHI26]	NA	NA	NA	NOG ENOG410YBX6 500485 Conserved hypothetical, protein ascNOG ENOG4103MW6 500485 Conserved hypothetical protein euNOG ENOG410IEIG 500485 Conserved hypothetical protein euroNOG ENOG410M75I 500485 Protein of unknown function (DUF3431) eurotNOG ENOG410MJVQ 500485 Protein of unknown function (DUF3431) fuNOG ENOG410PHVY 500485 conserved hypothetical protein opiNOG ENOG4113NPY 500485 Conserved hypothet…	NA	NA	K9HA49_PEND1 Uncharacterized protein OS=Penicillium digitatum (strain Pd1 / CECT 20795) GN=PDIP_02360 PE=4 SV=1	NA	NA
PDIDSM_02370	RING finger protein [Penicillium digitatum PHI26]	K10601 SYVN1, HRD1 E3 ubiquitin-protein ligase synoviolin 2.3.2.27 Genetic Information Processing--Folding, sorting and degradation--Ubiquitin mediated proteolysis|Genetic Information Processing--Folding, sorting and degradation--Protein processing in endoplasmic reticulum	NA	NA	NOG COG5243 500485 zinc ion binding ascNOG ENOG4103MUX 500485 RING finger protein euNOG KOG0802 500485 Ring finger protein euroNOG ENOG410M2I9 500485 RING finger protein eurotNOG ENOG410MIWJ 500485 RING finger protein fuNOG ENOG410PGY0 500485 Ring finger protein opiNOG ENOG4112SZT 500485 Synovial apoptosis inhibitor 1, synoviolin	NA	NA	K9GKS2_PEND1 RING finger protein OS=Penicillium digitatum (strain Pd1 / CECT 20795) GN=PDIP_02370 PE=4 SV=1	NA	NA
PDIDSM_02380	MFS transporter, putative [Penicillium digitatum PHI26]	NA	NA	NA	NOG ENOG410YKN3 500485 Major facilitator superfamily MFS_1 ascNOG ENOG4103PBA 500485 (MFS) transporter euNOG ENOG410IEQ6 500485 (MFS) transporter euroNOG ENOG410M4DQ 500485 MFS transporter eurotNOG ENOG410MHHA 500485 MFS transporter fuNOG ENOG410PJGR 500485 (Mfs) transporter opiNOG ENOG4113KE3 500485 mfs transporter	NA	NA	K9H4S6_PEND1 MFS transporter, putative OS=Penicillium digitatum (strain Pd1 / CECT 20795) GN=PDIP_02380 PE=4 SV=1	NA	Leptosphaeria maculans
PDIDSM_02390	hypothetical protein PDIG_00110 [Penicillium digitatum PHI26]	K17644 aflD, nor-1 norsolorinic acid ketoreductase 1.1.1.349 Metabolism--Biosynthesis of other secondary metabolites--Aflatoxin biosynthesis	NA	NA	NOG ENOG4111VKY 500485 Dehydrogenase ascNOG ENOG4103RXH 500485 aflatoxin biosynthesis ketoreductase nor-1 euNOG KOG1611 500485 Short chain dehydrogenase euroNOG ENOG410M8XW 500485 short chain dehydrogenase eurotNOG ENOG410MP0Z 500485 short chain dehydrogenase fuNOG ENOG410PNXT 500485 aflatoxin biosynthesis ketoreductase nor-1 opiNOG ENOG4113RWJ 500485 aflatoxin biosynthesis ketoreductase nor-1	NA	AFLD_ASPPA Norsolorinic acid ketoreductase OS=Aspergillus parasiticus GN=nor-1 PE=1 SV=1	K9GLU4_PEND1 Uncharacterized protein OS=Penicillium digitatum (strain Pd1 / CECT 20795) GN=PDIP_02390 PE=4 SV=1	NA	NA
PDIDSM_023902	Glucose/ribitol dehydrogenase [Penicillium expansum]	K17644 aflD, nor-1 norsolorinic acid ketoreductase 1.1.1.349 Metabolism--Biosynthesis of other secondary metabolites--Aflatoxin biosynthesis	NA	NA	NOG ENOG4111VKY 578455 Dehydrogenase ascNOG ENOG4103RNG 578455 short chain dehydrogenase chaNOG ENOG410CVZU 578455 NAD dependent epimerase/dehydratase family euNOG KOG1611 578455 Short chain dehydrogenase fuNOG ENOG410PNMY 578455 short chain dehydrogenase opiNOG ENOG4113QAM 578455 short chain dehydrogenase sorNOG ENOG411AE13 578455 short chain dehydrogenase sordNOG ENOG4119VN6 578455 short chain …	NA	AFLD_ASPPA Norsolorinic acid ketoreductase OS=Aspergillus parasiticus GN=nor-1 PE=1 SV=1	A0A0A2IUS2_PENEN Glucose/ribitol dehydrogenase OS=Penicillium expansum GN=PEXP_098480 PE=4 SV=1	NA	NA
PDIDSM_023904	Short chain dehydrogenase/reductase, putative [Penicillium digitatum Pd1]	NA	NA	NA	NOG COG1028 36630 Dehydrogenase reductase ascNOG ENOG4103SBR 36630 KR domain euNOG KOG1208 36630 Dehydrogenase euroNOG ENOG410MC70 36630 short chain dehydrogenase reductase eurotNOG ENOG410MNWI 36630 short chain dehydrogenase reductase fuNOG ENOG410PPCM 36630 KR domain opiNOG ENOG4113RFI 36630 KR domain	NA	NA	K9G2Q2_PEND1 Short chain dehydrogenase/reductase, putative OS=Penicillium digitatum (strain Pd1 / CECT 20795) GN=PDIP_73140 PE=4 SV=1	NA	NA
PDIDSM_02410	hypothetical protein PDIP_02410 [Penicillium digitatum Pd1]	K17645 AVNA, CYP60A1 averantin hydroxylase 1.14.13.174 Metabolism--Biosynthesis of other secondary metabolites--Aflatoxin biosynthesis	NA	NA	NOG COG2124 500485 Cytochrome p450 ascNOG ENOG4103NTJ 500485 cytochrome P450 euNOG KOG0158 500485 Cytochrome p450 euroNOG ENOG410M61U 500485 Cytochrome P450 eurotNOG ENOG410MRSZ 500485 Cytochrome P450 fuNOG ENOG410PI8J 500485 Cytochrome p450 opiNOG ENOG4112TEZ 500485 Cytochrome p450	NA	TRI11_FUSSP Isotrichodermin C-15 hydroxylase OS=Fusarium sporotrichioides GN=TRI11 PE=3 SV=1	K9GKQ3_PEND1 Uncharacterized protein OS=Penicillium digitatum (strain Pd1 / CECT 20795) GN=PDIP_02410 PE=3 SV=1	NA	Penicillium chrysogenum
PDIDSM_024102	hypothetical protein PDIG_23350 [Penicillium digitatum PHI26]	K17645 AVNA, CYP60A1 averantin hydroxylase 1.14.13.174 Metabolism--Biosynthesis of other secondary metabolites--Aflatoxin biosynthesis	NA	NA	NOG COG2124 500485 Cytochrome p450 ascNOG ENOG4103PN1 500485 Cytochrome P450 euNOG KOG0158 500485 Cytochrome p450 euroNOG ENOG410ME3T 500485 Cytochrome P450 eurotNOG ENOG410MQRW 500485 Cytochrome P450 fuNOG ENOG410PMJV 500485 Cytochrome P450 opiNOG ENOG4113JAF 500485 Cytochrome P450	NA	TRI11_FUSSP Isotrichodermin C-15 hydroxylase OS=Fusarium sporotrichioides GN=TRI11 PE=3 SV=1	K9GGZ2_PEND1 Uncharacterized protein OS=Penicillium digitatum (strain Pd1 / CECT 20795) GN=PDIP_15760 PE=3 SV=1	NA	Penicillium chrysogenum
PDIDSM_02420	hypothetical protein PDIG_00140 [Penicillium digitatum PHI26]	K06897 K06897 7,8-dihydropterin-6-yl-methyl-4-(beta-D-ribofuranosyl)aminobenzene 5'-phosphate synthase 2.5.1.105 --	NA	NA	NOG ENOG410ZB7F 500485 methyltransferase ascNOG ENOG4103KTN 500485 methyltransferase euNOG ENOG410IHTQ 500485 methyltransferase euroNOG ENOG410M5QI 500485 Methyltransferase eurotNOG ENOG410MRTY 500485 Methyltransferase domain fuNOG ENOG410PH04 500485 Methyltransferase opiNOG ENOG4112PKY 500485 methyltransferase	NA	NA	K9H4Q4_PEND1 Uncharacterized protein OS=Penicillium digitatum (strain Pd1 / CECT 20795) GN=PDIP_02420 PE=4 SV=1	ChLae1 G4XKY9 Cochliobolus heterostrophus Mixed outcome	Penicillium marneffei
PDIDSM_02430	COP9 signalosome subunit 1 (CsnA), putative [Penicillium digitatum PHI26]	K12175 GPS1, COPS1, CSN1 COP9 signalosome complex subunit 1 -- --	NA	NA	NOG ENOG410XRXI 500485 cop9 signalosome complex subunit ascNOG ENOG4103PG6 500485 COP9 signalosome subunit 1 (CsnA) euNOG KOG0686 500485 cop9 signalosome complex subunit euroNOG ENOG410M58W 500485 COP9 signalosome subunit 1 (CsnA) eurotNOG ENOG410MIVS 500485 COP9 signalosome subunit 1 (CsnA) fuNOG ENOG410PGAD 500485 Cop9 signalosome complex subunit 1 opiNOG ENOG4112RZH 500485 G protein pathway su…	NA	CSN1_EMENI COP9 signalosome complex subunit 1 OS=Emericella nidulans (strain FGSC A4 / ATCC 38163 / CBS 112.46 / NRRL 194 / M139) GN=csnA PE=1 SV=2	K9GLT9_PEND1 COP9 signalosome subunit 1 (CsnA), putative OS=Penicillium digitatum (strain Pd1 / CECT 20795) GN=PDIP_02430 PE=4 SV=1	NA	NA
PDIDSM_02440	Short chain dehydrogenase family protein [Penicillium digitatum PHI26]	NA	NA	NA	NOG COG1028 148305 Dehydrogenase reductase euNOG KOG0725 148305 reductase opiNOG ENOG41147PY 148305 KR domain	NA	NA	K9GI12_PEND1 Short chain dehydrogenase family protein OS=Penicillium digitatum (strain Pd1 / CECT 20795) GN=PDIP_02440 PE=4 SV=1	NA	NA
PDIDSM_02450	hypothetical protein PDIG_00170 [Penicillium digitatum PHI26]	NA	NA	NA	NOG ENOG4112BC8 500485 Conserved hypothetical, protein ascNOG ENOG4103UHW 500485 Conserved hypothetical protein euNOG ENOG410J202 500485 Conserved hypothetical protein euroNOG ENOG410M8H4 500485 conserved hypothetical protein eurotNOG ENOG410MNST 500485 Inherit from euroNOG: conserved hypothetical protein fuNOG ENOG410PR46 500485 conserved hypothetical protein opiNOG ENOG4113UB3 500485 Conserved …	NA	NA	K9HA30_PEND1 Uncharacterized protein OS=Penicillium digitatum (strain Pd1 / CECT 20795) GN=PDIP_02450 PE=4 SV=1	NA	NA
PDIDSM_02460	hypothetical protein PDIG_00180 [Penicillium digitatum PHI26]	NA	NA	NA	NOG ENOG4111T1H 500485 PX domain-containing protein ascNOG ENOG4103T1N 500485 PX domain-containing protein euNOG ENOG410IZEG 500485 (PX) domain-containing protein euroNOG ENOG410M8AA 500485 PX domain-containing protein eurotNOG ENOG410MN3H 500485 PX fuNOG ENOG410PQH4 500485 PX domain-containing protein opiNOG ENOG4113TWA 500485 PX domain-containing protein	NA	NA	K9GKQ9_PEND1 Uncharacterized protein OS=Penicillium digitatum (strain Pd1 / CECT 20795) GN=PDIP_02460 PE=4 SV=1	NA	NA
PDIDSM_02470	hypothetical protein PDIG_00190 [Penicillium digitatum PHI26]	NA	NA	NA	NOG ENOG4111SHG 500485 Uncharacterized conserved protein (DUF2156) ascNOG ENOG4103TDE 500485 Uncharacterized conserved protein (DUF2156) euNOG ENOG410IZQQ 500485 Uncharacterized conserved protein (DUF2156) euroNOG ENOG410MEDV 500485 Uncharacterized conserved protein (DUF2156) eurotNOG ENOG410MNMI 500485 Uncharacterized conserved protein (DUF2156) fuNOG ENOG410PQ7I 500485 Uncharacterized conserved…	NA	NA	K9H4R1_PEND1 Uncharacterized protein OS=Penicillium digitatum (strain Pd1 / CECT 20795) GN=PDIP_02470 PE=4 SV=1	NA	NA
PDIDSM_02480	hypothetical protein PDIG_00210 [Penicillium digitatum PHI26]	K03823 pat phosphinothricin acetyltransferase 2.3.1.183 Metabolism--Metabolism of other amino acids--Phosphonate and phosphinate metabolism|Metabolism--Global and overview maps--Biosynthesis of antibiotics	NA	NA	NOG COG1247 500485 N-acetyltransferase ascNOG ENOG41044PV 500485 Inherit from fuNOG: GNAT family N-acetyltransferase euNOG ENOG410J276 500485 GNAT family N-acetyltransferase euroNOG ENOG410MAKT 500485 Inherit from fuNOG: GNAT family N-acetyltransferase eurotNOG ENOG410MSMP 500485 Inherit from fuNOG: GNAT family N-acetyltransferase fuNOG ENOG410PRSS 500485 GNAT family N-acetyltransferase opiNOG EN…	NA	NA	K9HA23_PEND1 Uncharacterized protein OS=Penicillium digitatum (strain Pd1 / CECT 20795) GN=PDIP_02480 PE=4 SV=1	NA	NA
PDIDSM_02490	hypothetical protein PDIG_00230 [Penicillium digitatum PHI26]	NA	NA	NA	NOG ENOG4110BFD 500485 NA ascNOG ENOG41044JH 500485 NA euNOG ENOG410JZXI 500485 NA euroNOG ENOG410MAX2 500485 NA eurotNOG ENOG410MRF7 500485 NA fuNOG ENOG410Q1M8 500485 NA opiNOG ENOG4114HQ0 500485 NA	NA	NA	K9GLS6_PEND1 Uncharacterized protein OS=Penicillium digitatum (strain Pd1 / CECT 20795) GN=PDIP_02490 PE=4 SV=1	NA	Talaromyces stipitatus
PDIDSM_024905	hypothetical protein PDIG_36400 [Penicillium digitatum PHI26]	NA	NA	NA	NA	NA	NA	K9GHD4_PEND1 Uncharacterized protein OS=Penicillium digitatum (strain Pd1 / CECT 20795) GN=PDIP_05090 PE=4 SV=1	NA	NA
PDIDSM_02500	Succinyl-CoA synthetase beta subunit, putative [Penicillium digitatum PHI26]	K01900 LSC2 succinyl-CoA synthetase beta subunit 6.2.1.4 6.2.1.5 Metabolism--Carbohydrate metabolism--Citrate cycle (TCA cycle)|Metabolism--Carbohydrate metabolism--Propanoate metabolism|Metabolism--Global and overview maps--Metabolic pathways|Metabolism--Global and overview maps--Biosynthesis of secondary metabolites|Metabolism--Global and overview maps--Microbial metabolism in diverse environme…	COG0045 Succinyl-CoA synthetase, beta subunit C Energy production and conversion	KOG2799 Succinyl-CoA synthetase, beta subunit C Energy production and conversion ;	NOG COG0045 500485 Succinyl-CoA synthetase subunit beta ascNOG ENOG4103J6Q 500485 Succinyl-CoA euNOG KOG2799 500485 beta' subunit euroNOG ENOG410M2Z8 500485 succinyl-CoA synthetase beta subunit eurotNOG ENOG410MK19 500485 succinyl-CoA synthetase beta subunit fuNOG ENOG410PFU7 500485 succinyl-CoA synthetase beta opiNOG ENOG4112PFG 500485 Beta subunit	NA	SUCB_NEOFR Succinyl-CoA ligase [GDP-forming] subunit beta, hydrogenosomal OS=Neocallimastix frontalis GN=SCSB PE=2 SV=2	K9GI06_PEND1 Succinyl-CoA synthetase beta subunit, putative OS=Penicillium digitatum (strain Pd1 / CECT 20795) GN=PDIP_02500 PE=4 SV=1	NA	NA
PDIDSM_02510	hypothetical protein PDIG_00250 [Penicillium digitatum PHI26]	NA	NA	NA	NOG ENOG4110Y6E 500485 lipolytic protein G-D-S-L family ascNOG ENOG41044UX 500485 GDSL-like Lipase/Acylhydrolase euNOG ENOG410IYD4 500485 Carbohydrate esterase family 3 protein euroNOG ENOG410MA84 500485 GDSL-like Lipase/Acylhydrolase eurotNOG ENOG410MPWP 500485 GDSL-like Lipase/Acylhydrolase fuNOG ENOG410PPH7 500485 Carbohydrate esterase family 3 protein opiNOG ENOG4113SA2 500485 Carbohydrate es…	Pc20g10090 CE3 -- B6HFL0 Penicillium chrysogenum Wisconsin 54-1255 (PenchWisc1_1) acetyl xylan esterase (EC 3.1.1.72). NA	NA	K9HA12_PEND1 Uncharacterized protein OS=Penicillium digitatum (strain Pd1 / CECT 20795) GN=PDIP_02510 PE=4 SV=1	NA	NA
PDIDSM_02520	hypothetical protein PDIP_02520 [Penicillium digitatum Pd1]	NA	NA	NA	NOG ENOG4111S8R 33178 Conserved hypothetical, protein ascNOG ENOG4103SNN 33178 Conserved hypothetical protein euNOG ENOG410IZJR 33178 Conserved hypothetical protein euroNOG ENOG410M8F0 33178 Inherit from ascNOG: Conserved hypothetical protein eurotNOG ENOG410MNCI 33178 Inherit from ascNOG: Conserved hypothetical protein fuNOG ENOG410PPTM 33178 conserved hypothetical protein opiNOG ENOG4113SQG 331…	NA	NA	K9GKP6_PEND1 Uncharacterized protein OS=Penicillium digitatum (strain Pd1 / CECT 20795) GN=PDIP_02520 PE=4 SV=1	NA	NA
PDIDSM_02530	Actin-binding protein Fragmin, putative [Penicillium digitatum PHI26]	K05768 GSN gelsolin -- Organismal Systems--Immune system--Fc gamma R-mediated phagocytosis|Cellular Processes--Cell motility--Regulation of actin cytoskeleton|Human Diseases--Cancers: Overview--Viral carcinogenesis	NA	NA	NOG ENOG410XR0A 500485 capping protein (actin filament) gelsolin-like ascNOG ENOG4103JXE 500485 actin-binding protein Fragmin euNOG KOG0443 500485 capping protein (actin filament) gelsolin-like euroNOG ENOG410MBSF 500485 actin-binding protein Fragmin eurotNOG ENOG410MK4G 500485 actin-binding protein Fragmin fuNOG ENOG410PGZB 500485 actin-binding protein Fragmin opiNOG ENOG4112NP9 500485 gelsolin	NA	SEVE_DICDI Severin OS=Dictyostelium discoideum GN=sevA PE=1 SV=1	K9H4P6_PEND1 Actin-binding protein Fragmin, putative OS=Penicillium digitatum (strain Pd1 / CECT 20795) GN=PDIP_02530 PE=4 SV=1	NA	NA
PDIDSM_02540	hypothetical protein PDIG_00280 [Penicillium digitatum PHI26]	K12741 HNRNPA1_3 heterogeneous nuclear ribonucleoprotein A1/A3 -- Genetic Information Processing--Transcription--Spliceosome	COG0724 RNA recognition motif (RRM) domain J Translation, ribosomal structure and biogenesis	KOG0118 FOG: RRM domain R General function prediction only ;	NOG COG0724 500485 Rna-binding protein ascNOG ENOG41040GP 500485 RNA recognition motif. (a.k.a. RRM, RBD, or RNP domain) euNOG KOG0118 500485 RNA binding protein euroNOG ENOG410MA3U 500485 RNA recognition motif. (a.k.a. RRM, RBD, or RNP domain) eurotNOG ENOG410MTFG 500485 RNA recognition motif. (a.k.a. RRM, RBD, or RNP domain) fuNOG ENOG410PQX4 500485 glycine-rich RNA binding protein opiNOG ENOG4…	NA	RBG2_ARATH Glycine-rich RNA-binding protein 2, mitochondrial OS=Arabidopsis thaliana GN=RBG2 PE=1 SV=1	A0A0A2K0M6_PENEN Nucleotide-binding, alpha-beta plait OS=Penicillium expansum GN=PEX1_064310 PE=4 SV=1	NA	NA
PDIDSM_02550	V-type ATPase, B subunit, putative [Penicillium digitatum PHI26]	K02147 ATPeV1B, ATP6B V-type H+-transporting ATPase subunit B -- Metabolism--Energy metabolism--Oxidative phosphorylation|Metabolism--Global and overview maps--Metabolic pathways|Cellular Processes--Transport and catabolism--Phagosome|Environmental Information Processing--Signal transduction--mTOR signaling pathway|Organismal Systems--Nervous system--Synaptic vesicle cycle|Organismal Systems--Exc…	COG1156 Archaeal/vacuolar-type H+-ATPase subunit B/Vma2 C Energy production and conversion	KOG1351 Vacuolar H+-ATPase V1 sector, subunit B C Energy production and conversion ;	NOG COG1156 5061 Produces ATP from ADP in the presence of a proton gradient across the membrane. The V-type beta chain is a regulatory subunit (By similarity) ascNOG ENOG4103KNI 5061 Vacuolar ATP synthase subunit B euNOG KOG1351 5061 ATPase, H transporting, lysosomal 56 58kDa, V1 subunit euroNOG ENOG410M3YT 5061 Vacuolar ATP synthase subunit B fuNOG ENOG410PI53 5061 vacuolar atp synthase subunit …	NA	VATB_NEUCR V-type proton ATPase subunit B OS=Neurospora crassa (strain ATCC 24698 / 74-OR23-1A / CBS 708.71 / DSM 1257 / FGSC 987) GN=vma-2 PE=3 SV=1	K9GI10_PEND1 V-type ATPase, B subunit, putative OS=Penicillium digitatum (strain Pd1 / CECT 20795) GN=PDIP_02550 PE=3 SV=1	NA	NA
PDIDSM_02570	hypothetical protein PDIP_02570 [Penicillium digitatum Pd1]	NA	NA	NA	NA	NA	NA	K9GHV9_PEND1 Uncharacterized protein OS=Penicillium digitatum (strain Pd1 / CECT 20795) GN=PDIP_02570 PE=4 SV=1	NA	NA
PDIDSM_02580	MFS monocarboxylate transporter, putative [Penicillium digitatum PHI26]	NA	NA	NA	NOG COG0477 500485 major facilitator Superfamily euNOG KOG2504 500485 solute carrier family 16, member fuNOG ENOG410PI4J 500485 Major Facilitator Superfamily opiNOG ENOG4113KU8 500485 Major Facilitator Superfamily	NA	NA	K9H9U9_PEND1 MFS monocarboxylate transporter, putative OS=Penicillium digitatum (strain Pd1 / CECT 20795) GN=PDIP_02580 PE=4 SV=1	NA	Microsporum gypseum
PDIDSM_02590	hypothetical protein PDIG_00330 [Penicillium digitatum PHI26]	NA	NA	NA	NOG ENOG4110B2Y 500485 NA ascNOG ENOG410440I 500485 NA euNOG ENOG410K0AU 500485 NA euroNOG ENOG410MCET 500485 NA eurotNOG ENOG410MP4K 500485 NA fuNOG ENOG410Q259 500485 NA opiNOG ENOG4114H71 500485 NA	NA	NA	K9H459_PEND2 Uncharacterized protein OS=Penicillium digitatum (strain PHI26 / CECT 20796) GN=PDIG_00330 PE=4 SV=1	NA	NA
PDIDSM_02600	Serine carboxypeptidase (CpdS), putative [Penicillium digitatum Pd1]	K01288 KEX1 carboxypeptidase D 3.4.16.6 --	NA	NA	NOG COG2939 500485 carboxy-peptidase ascNOG ENOG4103N4J 500485 Carboxypeptidase euNOG KOG1282 500485 Carboxypeptidase euroNOG ENOG410M4JZ 500485 carboxypeptidase cpdS eurotNOG ENOG410MR16 500485 serine carboxypeptidase (CpdS) fuNOG ENOG410PG21 500485 Carboxypeptidase opiNOG ENOG4112SE5 500485 Carboxypeptidase	NA	PEPS_ASPPH Carboxypeptidase cpdS OS=Aspergillus phoenicis GN=cpdS PE=1 SV=1	K9H4I4_PEND1 Carboxypeptidase OS=Penicillium digitatum (strain Pd1 / CECT 20795) GN=PDIP_02600 PE=3 SV=1	um01888 Ustilago maydis Unaffected pathogenicity	NA
PDIDSM_02610	hypothetical protein PDIG_00350 [Penicillium digitatum PHI26]	NA	NA	NA	NOG ENOG4111Z1E 500485 Conserved hypothetical, protein ascNOG ENOG4103V36 500485 Pal1 cell morphology protein euNOG ENOG410J3M6 500485 Pal1 cell morphology protein euroNOG ENOG410M8XB 500485 Pal1 cell morphology protein eurotNOG ENOG410MNVI 500485 Pal1 cell morphology protein fuNOG ENOG410PSU1 500485 Pal1 cell morphology protein opiNOG ENOG4113WW3 500485 Pal1 cell morphology protein	NA	NA	K9GLL9_PEND1 Uncharacterized protein OS=Penicillium digitatum (strain Pd1 / CECT 20795) GN=PDIP_02610 PE=4 SV=1	NA	NA
PDIDSM_02620	hypothetical protein PDIG_00360 [Penicillium digitatum PHI26]	NA	NA	NA	NOG ENOG4111KT5 500485 Phosphodiesterase responsible for the U6 snRNA 3' end processing. Acts as an exoribonuclease (RNase) responsible for trimming the poly(U) tract of the last nucleotides in the pre-U6 snRNA molecule, leading to the formation of mature U6 snRNA ascNOG ENOG4103TEN 500485 Phosphodiesterase responsible for the U6 snRNA 3' end processing. Acts as an exoribonuclease (RNase) respons…	NA	NA	K9GHW5_PEND1 U6 snRNA phosphodiesterase OS=Penicillium digitatum (strain Pd1 / CECT 20795) GN=USB1 PE=3 SV=1	NA	NA
PDIDSM_02630	hypothetical protein PDIG_00370 [Penicillium digitatum PHI26]	NA	NA	NA	NOG ENOG410ZBIA 500485 NA ascNOG ENOG4103VDN 500485 NA euNOG ENOG410J2N4 500485 NA euroNOG ENOG410M9NB 500485 NA eurotNOG ENOG410MPFY 500485 NA fuNOG ENOG410PRXT 500485 NA opiNOG ENOG4113WXP 500485 NA	NA	NA	K9H9V4_PEND1 Uncharacterized protein OS=Penicillium digitatum (strain Pd1 / CECT 20795) GN=PDIP_02630 PE=4 SV=1	NA	NA
PDIDSM_02640	hypothetical protein PDIG_00380 [Penicillium digitatum PHI26]	NA	NA	NA	NA	NA	NA	K9GKJ7_PEND1 Uncharacterized protein OS=Penicillium digitatum (strain Pd1 / CECT 20795) GN=PDIP_02640 PE=4 SV=1	NA	NA
PDIDSM_02660	hypothetical protein PDIG_00400 [Penicillium digitatum PHI26]	NA	NA	NA	NOG ENOG4111UXV 500485 Conserved hypothetical, protein ascNOG ENOG4103SUZ 500485 Conserved hypothetical protein euNOG ENOG410IJ92 500485 Conserved hypothetical protein euroNOG ENOG410M7H4 500485 conserved hypothetical protein eurotNOG ENOG410MN56 500485 Inherit from euroNOG: conserved hypothetical protein fuNOG ENOG410PKC1 500485 conserved hypothetical protein opiNOG ENOG4113HBV 500485 Conserved …	NA	NA	K9GLM5_PEND1 Uncharacterized protein OS=Penicillium digitatum (strain Pd1 / CECT 20795) GN=PDIP_02660 PE=4 SV=1	NA	NA
PDIDSM_02680	Beta-N-acetylhexosaminidase [Penicillium digitatum PHI26]	K12373 HEXA_B hexosaminidase 3.2.1.52 Metabolism--Glycan biosynthesis and metabolism--Other glycan degradation|Metabolism--Carbohydrate metabolism--Amino sugar and nucleotide sugar metabolism|Metabolism--Glycan biosynthesis and metabolism--Glycosaminoglycan degradation|Metabolism--Glycan biosynthesis and metabolism--Glycosphingolipid biosynthesis - globo series|Metabolism--Glycan biosynthesis and…	NA	NA	NOG COG3525 500485 ec 3.2.1.52 ascNOG ENOG4103N6S 500485 beta-hexosaminidase euNOG KOG2499 500485 beta-hexosaminidase euroNOG ENOG410M453 500485 beta-hexosaminidase eurotNOG ENOG410MHB1 500485 Beta-hexosaminidase fuNOG ENOG410PIDG 500485 beta-hexosaminidase opiNOG ENOG4112QRR 500485 beta-hexosaminidase	NA	HEX1_COCPS Beta-hexosaminidase 1 OS=Coccidioides posadasii (strain RMSCC 757 / Silveira) GN=HEX1 PE=1 SV=1	K9H9W0_PEND1 Beta-hexosaminidase OS=Penicillium digitatum (strain Pd1 / CECT 20795) GN=PDIP_02680 PE=3 SV=1	P43077 HEX1 Candida albicans reduced virulence	NA
PDIDSM_02690	hypothetical protein PDIG_00430 [Penicillium digitatum PHI26]	NA	NA	NA	NOG ENOG410XPAQ 500485 C2H2 finger domain protein ascNOG ENOG4103KG0 500485 C2H2 finger domain protein euNOG ENOG410IE6Q 500485 C2H2 finger domain protein euroNOG ENOG410M2UU 500485 C2H2 finger domain protein eurotNOG ENOG410MJX4 500485 C2H2 finger domain protein fuNOG ENOG410PHHG 500485 C2H2 finger domain protein opiNOG ENOG4112Q5F 500485 C2H2 finger domain protein	NA	NA	K9GKJ9_PEND1 Uncharacterized protein OS=Penicillium digitatum (strain Pd1 / CECT 20795) GN=PDIP_02690 PE=4 SV=1	GzC2H016 I1RE06 Gibberella zeae (related: Fusarium graminearum) Unaffected pathogenicity	NA
PDIDSM_02700	Bis(5'-nucleosyl)-tetraphosphatase, putative [Penicillium digitatum PHI26]	K00988 APA1_2 ATP adenylyltransferase 2.7.7.53 Metabolism--Nucleotide metabolism--Purine metabolism	NA	NA	NOG COG4360 500485 Ap-4-A phosphorylase II ascNOG ENOG4103KMU 500485 K00988 ATP adenylyltransferase EC 2.7.7.53 euNOG ENOG410IH9W 500485 PhosPhorylase euroNOG ENOG410M3KW 500485 bis(5'-nucleosyl)-tetraphosphatase eurotNOG ENOG410MJWJ 500485 K00988 ATP adenylyltransferase EC 2.7.7.53 fuNOG ENOG410PHNY 500485 K00988 ATP adenylyltransferase EC 2.7.7.53 opiNOG ENOG4112UAA 500485 K00988 ATP adenylyltr…	NA	NA	K9H4J5_PEND1 Bis(5'-nucleosyl)-tetraphosphatase, putative OS=Penicillium digitatum (strain Pd1 / CECT 20795) GN=PDIP_02700 PE=4 SV=1	NA	NA
PDIDSM_02710	hypothetical protein PDIG_00450 [Penicillium digitatum PHI26]	NA	NA	NA	NOG ENOG410ZG9I 500485 LITAF-like zinc ribbon domain ascNOG ENOG41041TV 500485 LITAF-like zinc ribbon domain euNOG ENOG410J80S 500485 LITAF-like zinc ribbon domain fuNOG ENOG410PZYB 500485 LITAF-like zinc ribbon domain opiNOG ENOG4113ZV1 500485 LITAF-like zinc ribbon domain	NA	NA	K9GLN4_PEND1 Uncharacterized protein OS=Penicillium digitatum (strain Pd1 / CECT 20795) GN=PDIP_02710 PE=4 SV=1	NA	NA
PDIDSM_02720	hypothetical protein PDIG_00460 [Penicillium digitatum PHI26]	NA	NA	NA	NA	NA	NA	K9GHX3_PEND1 Uncharacterized protein OS=Penicillium digitatum (strain Pd1 / CECT 20795) GN=PDIP_02720 PE=4 SV=1	NA	NA
PDIDSM_02740	hypothetical protein PDIG_00480 [Penicillium digitatum PHI26]	NA	NA	NA	NA	NA	NA	K9GKK4_PEND1 Uncharacterized protein OS=Penicillium digitatum (strain Pd1 / CECT 20795) GN=PDIP_02740 PE=4 SV=1	NA	NA
PDIDSM_02750	hypothetical protein PDIG_00490 [Penicillium digitatum PHI26]	NA	NA	NA	NOG ENOG41128SJ 500485 Conserved hypothetical, protein ascNOG ENOG4103T7H 500485 Conserved hypothetical protein euNOG ENOG410IYQC 500485 Conserved hypothetical protein euroNOG ENOG410M9W8 500485 Inherit from ascNOG: Conserved hypothetical protein eurotNOG ENOG410MIFF 500485 Inherit from ascNOG: Conserved hypothetical protein fuNOG ENOG410PPP3 500485 conserved hypothetical protein opiNOG ENOG4113T…	NA	NA	K9H4K1_PEND1 Uncharacterized protein OS=Penicillium digitatum (strain Pd1 / CECT 20795) GN=PDIP_02750 PE=4 SV=1	NA	NA
PDIDSM_02770	Small nuclear ribonucleoprotein SmG, putative [Penicillium digitatum Pd1]	K11099 SNRPG, SMG small nuclear ribonucleoprotein G -- Genetic Information Processing--Transcription--Spliceosome	NA	KOG1780 Small Nuclear ribonucleoprotein G A RNA processing and modification ;	NOG ENOG41122Q1 500485 Small nuclear ribonucleoprotein ascNOG ENOG4103TQS 500485 Small nuclear ribonucleoprotein euNOG KOG1780 500485 small nuclear ribonucleoprotein euroNOG ENOG410M952 500485 small nuclear ribonucleoprotein SmG eurotNOG ENOG410MP5G 500485 small nuclear ribonucleoprotein SmG fuNOG ENOG410PQQQ 500485 Small nuclear ribonucleoprotein opiNOG ENOG4113WDY 500485 Small nuclear ribonucle…	NA	RUXG_SCHPO Small nuclear ribonucleoprotein G OS=Schizosaccharomyces pombe (strain 972 / ATCC 24843) GN=smg1 PE=1 SV=1	K9GHX8_PEND1 Small nuclear ribonucleoprotein SmG, putative OS=Penicillium digitatum (strain Pd1 / CECT 20795) GN=PDIP_02770 PE=4 SV=1	NA	NA
PDIDSM_02780	Transcription initiation factor TFIID subunit TSM1/127kD, putative [Penicillium digitatum PHI26]	K03128 TAF2 transcription initiation factor TFIID subunit 2 -- Genetic Information Processing--Transcription--Basal transcription factors	NA	NA	NOG ENOG410XS52 500485 TAF2 RNA polymerase II, TATA box binding protein (TBP)-associated factor ascNOG ENOG4103IAV 500485 transcription initiation factor TFIID euNOG KOG1932 500485 TAF2 RNA polymerase II, TATA box binding protein (TBP)-associated factor euroNOG ENOG410M2IV 500485 Transcription initiation factor TFIID eurotNOG ENOG410MKK8 500485 Transcription initiation factor TFIID subunit fuNOG …	NA	NA	K9H9X4_PEND1 Transcription initiation factor TFIID subunit TSM1/127kD, putative OS=Penicillium digitatum (strain Pd1 / CECT 20795) GN=PDIP_02780 PE=4 SV=1	GzOB037 I1RYF6 Gibberella zeae (related: Fusarium graminearum) Unaffected pathogenicity	NA
PDIDSM_02790	Sn-1,2-diacylglycerol cholinephosphotransferase [Penicillium digitatum PHI26]	K00993 EPT1 ethanolaminephosphotransferase 2.7.8.1 Metabolism--Metabolism of other amino acids--Phosphonate and phosphinate metabolism|Metabolism--Lipid metabolism--Glycerophospholipid metabolism|Metabolism--Lipid metabolism--Ether lipid metabolism|Metabolism--Global and overview maps--Metabolic pathways|Metabolism--Global and overview maps--Biosynthesis of secondary metabolites	NA	NA	NOG COG5050 500485 phosphotransferase 1 ascNOG ENOG4103N2Y 500485 Sn-1,2-diacylglycerol cholinephosphotransferase euNOG KOG2877 500485 phosphotransferase 1 euroNOG ENOG410MDUE 500485 CDP-alcohol phosphatidyltransferase eurotNOG ENOG410MRH1 500485 CDP-alcohol phosphatidyltransferase fuNOG ENOG410PK7Y 500485 Sn-1,2-diacylglycerol cholinephosphotransferase opiNOG ENOG4112Q0M 500485 phosphotransferas…	NA	NA	K9GKK9_PEND1 Sn-1,2-diacylglycerol cholinephosphotransferase OS=Penicillium digitatum (strain Pd1 / CECT 20795) GN=PDIP_02790 PE=4 SV=1	NA	NA
PDIDSM_02800	hypothetical protein PDIG_00540 [Penicillium digitatum PHI26]	NA	NA	NA	NOG ENOG410XRVA 500485 LEA domain protein ascNOG ENOG4103N4D 500485 LEA domain protein euNOG ENOG410IK6G 500485 LEA domain protein euroNOG ENOG410M5UU 500485 LEA domain protein eurotNOG ENOG410MK6P 500485 LEA domain protein fuNOG ENOG410PIST 500485 LEA domain protein opiNOG ENOG4112YDW 500485 LEA domain protein	NA	NA	K9H4K5_PEND1 Uncharacterized protein OS=Penicillium digitatum (strain Pd1 / CECT 20795) GN=PDIP_02800 PE=4 SV=1	NA	NA
PDIDSM_02810	hypothetical protein PDIG_00550 [Penicillium digitatum PHI26]	NA	NA	NA	NOG ENOG4110BKT 500485 NA ascNOG ENOG41044TS 500485 NA euNOG ENOG410JZRN 500485 NA euroNOG ENOG410MABN 500485 NA eurotNOG ENOG410MTQ8 500485 NA fuNOG ENOG410Q1DG 500485 NA opiNOG ENOG4114HX9 500485 NA	NA	NA	K9GLP6_PEND1 Uncharacterized protein OS=Penicillium digitatum (strain Pd1 / CECT 20795) GN=PDIP_02810 PE=4 SV=1	NA	NA
PDIDSM_02820	hypothetical protein PDIP_02820 [Penicillium digitatum Pd1]	NA	NA	NA	NA	NA	NA	K9GHY4_PEND1 Uncharacterized protein OS=Penicillium digitatum (strain Pd1 / CECT 20795) GN=PDIP_02820 PE=4 SV=1	NA	NA
PDIDSM_0282010	hypothetical protein PDIG_03050 [Penicillium digitatum PHI26]	NA	NA	NA	NA	NA	NA	K9GE26_PEND2 Uncharacterized protein OS=Penicillium digitatum (strain PHI26 / CECT 20796) GN=PDIG_03050 PE=4 SV=1	NA	NA
PDIDSM_0282011	hypothetical protein PDIG_03050 [Penicillium digitatum PHI26]	NA	NA	NA	NA	NA	NA	K9GE26_PEND2 Uncharacterized protein OS=Penicillium digitatum (strain PHI26 / CECT 20796) GN=PDIG_03050 PE=4 SV=1	NA	NA
PDIDSM_0282012	hypothetical protein PDIG_03050 [Penicillium digitatum PHI26]	NA	NA	NA	NA	NA	NA	K9GE26_PEND2 Uncharacterized protein OS=Penicillium digitatum (strain PHI26 / CECT 20796) GN=PDIG_03050 PE=4 SV=1	NA	NA
PDIDSM_0282013	hypothetical protein PDIG_18920 [Penicillium digitatum PHI26]	NA	NA	NA	NA	NA	NA	K9GQ13_PEND2 Uncharacterized protein OS=Penicillium digitatum (strain PHI26 / CECT 20796) GN=PDIG_18920 PE=4 SV=1	NA	NA
PDIDSM_028202	hypothetical protein PDIG_03050 [Penicillium digitatum PHI26]	NA	NA	NA	NA	NA	NA	K9GE26_PEND2 Uncharacterized protein OS=Penicillium digitatum (strain PHI26 / CECT 20796) GN=PDIG_03050 PE=4 SV=1	NA	NA
PDIDSM_028203	hypothetical protein PDIG_03050 [Penicillium digitatum PHI26]	NA	NA	NA	NA	NA	NA	K9GE26_PEND2 Uncharacterized protein OS=Penicillium digitatum (strain PHI26 / CECT 20796) GN=PDIG_03050 PE=4 SV=1	NA	NA
PDIDSM_028204	hypothetical protein PDIG_03050 [Penicillium digitatum PHI26]	NA	NA	NA	NA	NA	NA	K9GE26_PEND2 Uncharacterized protein OS=Penicillium digitatum (strain PHI26 / CECT 20796) GN=PDIG_03050 PE=4 SV=1	NA	NA
PDIDSM_028205	hypothetical protein PDIG_03050 [Penicillium digitatum PHI26]	NA	NA	NA	NA	NA	NA	K9GE26_PEND2 Uncharacterized protein OS=Penicillium digitatum (strain PHI26 / CECT 20796) GN=PDIG_03050 PE=4 SV=1	NA	NA
PDIDSM_028207	hypothetical protein PDIG_03050 [Penicillium digitatum PHI26]	NA	NA	NA	NA	NA	NA	K9GE26_PEND2 Uncharacterized protein OS=Penicillium digitatum (strain PHI26 / CECT 20796) GN=PDIG_03050 PE=4 SV=1	NA	NA
PDIDSM_028209	hypothetical protein PDIG_09760 [Penicillium digitatum PHI26]	NA	NA	NA	NA	NA	NA	K9GBW2_PEND2 Uncharacterized protein OS=Penicillium digitatum (strain PHI26 / CECT 20796) GN=PDIG_09760 PE=4 SV=1	NA	NA
PDIDSM_02830	hypothetical protein PDIG_00570 [Penicillium digitatum PHI26]	NA	NA	NA	NOG COG2706 500485 6-phosphogluconolactonase ascNOG ENOG4103JNS 500485 Pfam:Muc_lac_enz euNOG ENOG410IEJF 500485 Pfam:Muc_lac_enz euroNOG ENOG410M8FF 500485 Pfam:Muc_lac_enz eurotNOG ENOG410MS7Y 500485 Pfam:Muc_lac_enz fuNOG ENOG410PGRF 500485 Pfam:Muc_lac_enz opiNOG ENOG4112PAD 500485 Pfam:Muc_lac_enz	NA	NA	K9H9Y1_PEND1 Uncharacterized protein OS=Penicillium digitatum (strain Pd1 / CECT 20795) GN=PDIP_02830 PE=4 SV=1	NA	NA
PDIDSM_02850	PAF acetylhydrolase family protein [Penicillium digitatum PHI26]	NA	NA	NA	NOG COG4188 426418 Platelet-activating factor acetylhydrolase plasma intracellular isoform II ascNOG ENOG4103S86 426418 Platelet-activating factor acetylhydrolase, isoform II dotNOG ENOG410H7PA 426418 Platelet-activating factor acetylhydrolase, isoform II euNOG ENOG410IXX1 426418 Platelet-activating factor acetylhydrolase, isoform II fuNOG ENOG410PPGB 426418 Platelet-activating factor acetylhydro…	NA	NA	K9H4L1_PEND1 PAF acetylhydrolase family protein OS=Penicillium digitatum (strain Pd1 / CECT 20795) GN=PDIP_02850 PE=4 SV=1	NA	NA
PDIDSM_02860	Trichodiene synthase [Penicillium digitatum PHI26]	K12249 TRI5 trichodiene synthase 4.2.3.6 Metabolism--Metabolism of terpenoids and polyketides--Sesquiterpenoid and triterpenoid biosynthesis	NA	NA	NOG ENOG410YBAU 5518 TS is a member of the terpene cyclase group of enzymes. It catalyzes the isomerization and cyclization of farnesyl pyro- phosphate to form trichodiene, the first cyclic intermediate in the biosynthetic pathway for trichothecenes. It serves to branch trichothecene biosynthesis from the isoprenoid pathway ascNOG ENOG4103XPT 5518 TS is a member of the terpene cyclase group of en…	NA	TRI5_GIBPU Trichodiene synthase OS=Gibberella pulicaris GN=TRI5 PE=3 SV=1	K9GLQ3_PEND1 Trichodiene synthase OS=Penicillium digitatum (strain Pd1 / CECT 20795) GN=PDIP_02860 PE=3 SV=1	TRI5 AAM90953 Fusarium graminearum Reduced virulence	NA
PDIDSM_02870	hypothetical protein PDIG_00610 [Penicillium digitatum PHI26]	NA	NA	NA	NOG ENOG410YYEM 5059 NA ascNOG ENOG4104153 5059 NA euNOG ENOG410JH02 5059 NA fuNOG ENOG410PYY4 5059 NA opiNOG ENOG4114991 5059 NA	NA	NA	K9GHY9_PEND1 Uncharacterized protein OS=Penicillium digitatum (strain Pd1 / CECT 20795) GN=PDIP_02870 PE=4 SV=1	NA	NA
PDIDSM_02880	hypothetical protein PDIG_00620 [Penicillium digitatum PHI26]	NA	NA	NA	NOG ENOG4112205 5059 Transmembrane protein 14A ascNOG ENOG4103TKQ 5059 Transmembrane proteins 14C euNOG KOG4267 5059 Transmembrane protein 14A euroNOG ENOG410MCT4 5059 Transmembrane proteins 14C eurotNOG ENOG410MT70 5059 Transmembrane proteins 14C fuNOG ENOG410PQPM 5059 Transmembrane proteins 14C opiNOG ENOG4113VKK 5059 Transmembrane proteins 14C	NA	NA	K9H9Y6_PEND1 Uncharacterized protein OS=Penicillium digitatum (strain Pd1 / CECT 20795) GN=PDIP_02880 PE=4 SV=1	NA	NA
PDIDSM_028802	Uncharacterized protein family UPF0136, Transmembrane [Penicillium expansum]	NA	NA	NA	NOG ENOG41126ZV 500485 domain protein ascNOG ENOG4103UYC 500485 domain) protein euNOG ENOG410J2RM 500485 domain--containing protein euroNOG ENOG410M8Z3 500485 domain-containing protein eurotNOG ENOG410MNSR 500485 domain protein fuNOG ENOG410PS91 500485 domain) protein opiNOG ENOG4113WZT 500485 domain protein	NA	NA	A0A0A2JH34_PENEN Uncharacterized protein family UPF0136, Transmembrane OS=Penicillium expansum GN=PEX2_007010 PE=4 SV=1	NA	NA
PDIDSM_02890	hypothetical protein PDIG_00630 [Penicillium digitatum PHI26]	NA	NA	NA	NOG COG0654 51453 oxidoreductase activity, acting on paired donors, with incorporation or reduction of molecular oxygen, NAD(P)H as one donor, and incorporation of one atom of oxygen ascNOG ENOG4103YID 51453 FAD binding domain euNOG ENOG410J8RE 51453 FAD binding domain fuNOG ENOG410PVN9 51453 FAD binding domain hypNOG ENOG410SKW4 51453 FAD binding domain opiNOG ENOG41143QQ 51453 FAD binding domai…	NA	NA	K9GKM1_PEND1 Uncharacterized protein OS=Penicillium digitatum (strain Pd1 / CECT 20795) GN=PDIP_02890 PE=4 SV=1	NA	NA
PDIDSM_02900	hypothetical protein PDIG_00640 [Penicillium digitatum PHI26]	NA	NA	NA	NOG ENOG4111GT4 500485 Pfam:DUF567 ascNOG ENOG4103RGS 500485 Pfam:DUF567 euNOG ENOG410IKCI 500485 Pfam:DUF567 euroNOG ENOG410MB50 500485 Pfam:DUF567 eurotNOG ENOG410MRTS 500485 Pfam:DUF567 fuNOG ENOG410PNG8 500485 Pfam:DUF567 opiNOG ENOG4113Q6Q 500485 Pfam:DUF567	NA	NA	K9H4L7_PEND1 Uncharacterized protein OS=Penicillium digitatum (strain Pd1 / CECT 20795) GN=PDIP_02900 PE=4 SV=1	NA	NA
PDIDSM_02910	hypothetical protein PDIG_00650 [Penicillium digitatum PHI26]	NA	NA	NA	NA	NA	NA	K9GLQ8_PEND1 Uncharacterized protein OS=Penicillium digitatum (strain Pd1 / CECT 20795) GN=PDIP_02910 PE=4 SV=1	NA	NA
PDIDSM_02920	putative xylanase 2 [Penicillium digitatum]	K01181 E3.2.1.8, xynA endo-1,4-beta-xylanase 3.2.1.8 --	NA	NA	NOG ENOG410YH6C 500485 Endo-14-beta-xylanase ascNOG ENOG41044CT 500485 Endo-1,4-beta-xylanase euNOG ENOG410K025 500485 Endo-1,4-beta-xylanase euroNOG ENOG410MBHC 500485 Endo-1,4-beta-xylanase eurotNOG ENOG410MM0Y 500485 Endo-1,4-beta-xylanase fuNOG ENOG410Q1TQ 500485 Endo-1,4-beta-xylanase opiNOG ENOG4114HHV 500485 Endo-1,4-beta-xylanase	xylanase 2 (Xy2;PdXy2) GH11 -- -- Penicillium digitatum Pd01 endo-&beta;-1,4-xylanase (EC 3.2.1.8); endo-&beta;-1,3-xylanase (EC 3.2.1.32) formerly known as cellulase family G	XYN2_RHIOR Endo-1,4-beta-xylanase 2 OS=Rhizopus oryzae GN=xyn2 PE=1 SV=1	K9GHZ3_PEND1 Endo-1,4-beta-xylanase OS=Penicillium digitatum (strain Pd1 / CECT 20795) GN=PDIP_02920 PE=3 SV=1	XYN11A AAZ03776 Botrytis cinerea Reduced virulence	NA
PDIDSM_02930	hypothetical protein PDIG_00670 [Penicillium digitatum PHI26]	NA	NA	NA	NOG ENOG410XT5U 500485 KDEL (Lys-Asp-Glu-Leu) containing ascNOG ENOG4103PAE 500485 DUF821 domain protein euNOG KOG2458 500485 KDEL (Lys-Asp-Glu-Leu) containing euroNOG ENOG410M7SQ 500485 DUF821 domain protein eurotNOG ENOG410MJFK 500485 DUF821 domain protein fuNOG ENOG410PMW2 500485 DUF821 domain protein opiNOG ENOG4113Q3P 500485 DUF821 domain protein	NA	NA	K9H9Z2_PEND1 Uncharacterized protein OS=Penicillium digitatum (strain Pd1 / CECT 20795) GN=PDIP_02930 PE=4 SV=1	NA	NA
PDIDSM_02940	Kinesin family protein [Penicillium digitatum PHI26]	K10392 KIF1 kinesin family member 1 -- --	NA	NA	NOG COG5059 500485 Kinesin family member ascNOG ENOG4103JBS 500485 Kinesin family euNOG KOG0245 500485 Kinesin family member euroNOG ENOG410M7AX 500485 Kinesin family eurotNOG ENOG410MHGP 500485 Kinesin family fuNOG ENOG410PJZQ 500485 Kinesin family opiNOG ENOG4112QSJ 500485 Kinesin family member	NA	NA	K9GKM6_PEND1 Kinesin-like protein OS=Penicillium digitatum (strain Pd1 / CECT 20795) GN=PDIP_02940 PE=3 SV=1	NA	NA
PDIDSM_02950	CCAAT-binding transcription factor subunit HAPB [Penicillium digitatum PHI26]	K08064 NFYA nuclear transcription factor Y, alpha -- Organismal Systems--Immune system--Antigen processing and presentation|Human Diseases--Infectious diseases: Bacterial--Tuberculosis	NA	NA	NOG COG5224 500485 Nuclear transcription factor Y ascNOG ENOG4103THQ 500485 CCAAT-binding transcription factor subunit HAPB euNOG KOG1561 500485 Nuclear transcription factor Y euroNOG ENOG410M40K 500485 CCAAT-binding transcription factor subunit HAPB eurotNOG ENOG410MJP5 500485 CCAAT-binding transcription factor subunit HAPB fuNOG ENOG410PQKV 500485 CCAAT-binding transcription factor subunit HAPB…	NA	NA	K9H4M5_PEND1 CCAAT-binding transcription factor subunit HAPB OS=Penicillium digitatum (strain Pd1 / CECT 20795) GN=PDIP_02950 PE=4 SV=1	GzCCAAT001 I1RA31 Gibberella zeae (related: Fusarium graminearum) Unaffected pathogenicity	NA
PDIDSM_02960	hypothetical protein PDIG_00700 [Penicillium digitatum PHI26]	NA	NA	NA	NOG ENOG410YJ0G 500485 NA ascNOG ENOG4103U1Y 500485 NA euNOG ENOG410JCC4 500485 NA euroNOG ENOG410MEIQ 500485 NA eurotNOG ENOG410MRYG 500485 NA fuNOG ENOG410PXBC 500485 NA opiNOG ENOG41145GK 500485 NA	NA	NA	K9GLR4_PEND1 Uncharacterized protein OS=Penicillium digitatum (strain Pd1 / CECT 20795) GN=PDIP_02960 PE=4 SV=1	NA	NA
PDIDSM_02970	Arsenite resistance protein Ars2, putative [Penicillium digitatum PHI26]	NA	NA	NA	NOG ENOG410ZBQF 500485 arsenite resistance protein Ars2 ascNOG ENOG4104DAF 500485 arsenite resistance protein Ars2 euNOG ENOG410IMWB 500485 arsenite resistance protein Ars2 euroNOG ENOG410MDQH 500485 Arsenite resistance protein Ars2 eurotNOG ENOG410MK7D 500485 arsenite resistance protein Ars2 fuNOG ENOG410QDBA 500485 arsenite resistance protein Ars2 opiNOG ENOG4113B57 500485 Arsenite resistance p…	NA	NA	K9GHZ8_PEND1 Arsenite resistance protein Ars2, putative OS=Penicillium digitatum (strain Pd1 / CECT 20795) GN=PDIP_02970 PE=4 SV=1	GzC2H008 I1RC07 Gibberella zeae (related: Fusarium graminearum) Reduced virulence	NA
PDIDSM_02980	hypothetical protein PDIG_00720 [Penicillium digitatum PHI26]	NA	NA	NA	NOG ENOG4112719 500485 NA ascNOG ENOG4103UNC 500485 NA euNOG ENOG410J31H 500485 NA euroNOG ENOG410M951 500485 NA eurotNOG ENOG410MN70 500485 NA fuNOG ENOG410PSYC 500485 NA opiNOG ENOG4113XZ3 500485 NA	NA	NA	K9H9Z9_PEND1 Uncharacterized protein OS=Penicillium digitatum (strain Pd1 / CECT 20795) GN=PDIP_02980 PE=4 SV=1	NA	NA
PDIDSM_02990	hypothetical protein PDIG_00730 [Penicillium digitatum PHI26]	NA	NA	NA	NOG ENOG411037E 500485 Conserved hypothetical, protein ascNOG ENOG4103NU8 500485 Conserved hypothetical protein euNOG ENOG410IH8N 500485 Conserved hypothetical protein euroNOG ENOG410M4A5 500485 Inherit from ascNOG: Conserved hypothetical protein eurotNOG ENOG410MI7S 500485 Inherit from ascNOG: Conserved hypothetical protein fuNOG ENOG410PJSX 500485 conserved hypothetical protein opiNOG ENOG4112W…	NA	NA	K9GKN4_PEND1 Uncharacterized protein OS=Penicillium digitatum (strain Pd1 / CECT 20795) GN=PDIP_02990 PE=4 SV=1	NA	NA
PDIDSM_03000	Eukaryotic translation initiation factor 3 subunit EifCd, putative [Penicillium digitatum PHI26]	K03251 EIF3D translation initiation factor 3 subunit D -- Genetic Information Processing--Translation--RNA transport	NA	KOG2479 Translation initiation factor 3, subunit d (eIF-3d) J Translation, ribosomal structure and biogenesis ;	NOG ENOG410XP1E 500485 Component of the eukaryotic translation initiation factor 3 (eIF-3) complex, which is involved in protein synthesis and, together with other initiation factors, stimulates binding of mRNA and methionyl-tRNAi to the 40S ribosome (By similarity) ascNOG ENOG4103JNX 500485 Component of the eukaryotic translation initiation factor 3 (eIF-3) complex, which is involved in protein …	NA	EIF3D_ASPFU Eukaryotic translation initiation factor 3 subunit D OS=Neosartorya fumigata (strain ATCC MYA-4609 / Af293 / CBS 101355 / FGSC A1100) GN=AFUA_2G14670 PE=3 SV=1	K9H4N2_PEND1 Eukaryotic translation initiation factor 3 subunit D OS=Penicillium digitatum (strain Pd1 / CECT 20795) GN=PDIP_03000 PE=3 SV=1	NA	NA
PDIDSM_03010	hypothetical protein PDIP_03010 [Penicillium digitatum Pd1]	NA	NA	NA	NA	NA	NA	K9GLS0_PEND1 Uncharacterized protein OS=Penicillium digitatum (strain Pd1 / CECT 20795) GN=PDIP_03010 PE=4 SV=1	NA	NA
PDIDSM_03020	hypothetical protein PDIG_00760 [Penicillium digitatum PHI26]	K00326 E1.6.2.2 cytochrome-b5 reductase 1.6.2.2 Metabolism--Carbohydrate metabolism--Amino sugar and nucleotide sugar metabolism	NA	NA	NOG COG0543 140110 cytochrome-b5 reductase activity, acting on NAD(P)H ascNOG ENOG4103MW3 140110 NADH-cytochrome b-5 reductase euNOG KOG0534 140110 b5 reductase fuNOG ENOG410PJFC 140110 NADH-cytochrome b-5 reductase hypNOG ENOG410SH4V 140110 Oxidoreductase FAD-binding domain necNOG ENOG410X00E 140110 Oxidoreductase FAD-binding domain opiNOG ENOG4113M6M 140110 NADH-cytochrome b-5 reductase sordNOG…	NA	MCR1_EMENI NADH-cytochrome b5 reductase 2 OS=Emericella nidulans (strain FGSC A4 / ATCC 38163 / CBS 112.46 / NRRL 194 / M139) GN=mcr1 PE=3 SV=1	K9GI02_PEND1 NADH-cytochrome b5 reductase OS=Penicillium digitatum (strain Pd1 / CECT 20795) GN=PDIP_03020 PE=3 SV=1	NA	NA
PDIDSM_03030	Oxalate decarboxylase, putative [Penicillium digitatum PHI26]	K01569 oxdD oxalate decarboxylase 4.1.1.2 Metabolism--Carbohydrate metabolism--Glyoxylate and dicarboxylate metabolism|Metabolism--Global and overview maps--Metabolic pathways	COG2140 Oxalate decarboxylase/archaeal phosphoglucose isomerase, cupin superfamily G Carbohydrate transport and metabolism	NA	NOG COG2140 500485 Oxalate decarboxylase ascNOG ENOG4103NC9 500485 Oxalate decarboxylase euNOG ENOG410IFDS 500485 Oxalate decarboxylase euroNOG ENOG410MCF5 500485 Oxalate decarboxylase eurotNOG ENOG410MMTM 500485 Oxalate decarboxylase fuNOG ENOG410PKN9 500485 Oxalate decarboxylase opiNOG ENOG4113HDG 500485 Oxalate decarboxylase	NA	OXDC_BACSU Oxalate decarboxylase OxdC OS=Bacillus subtilis (strain 168) GN=oxdC PE=1 SV=1	K9HA05_PEND1 Oxalate decarboxylase, putative OS=Penicillium digitatum (strain Pd1 / CECT 20795) GN=PDIP_03030 PE=4 SV=1	NA	NA
PDIDSM_03040	hypothetical protein PDIP_03040 [Penicillium digitatum Pd1]	NA	NA	NA	NA	NA	NA	K9GKP1_PEND1 Uncharacterized protein OS=Penicillium digitatum (strain Pd1 / CECT 20795) GN=PDIP_03040 PE=4 SV=1	NA	NA
PDIDSM_03050	Ab-hydrolase associated lipase, putative [Penicillium digitatum PHI26]	NA	NA	NA	NOG COG0596 500485 Alpha beta hydrolase ascNOG ENOG4103KRX 500485 ab-hydrolase associated lipase euNOG KOG2624 500485 lipase, family member euroNOG ENOG410M562 500485 ab-hydrolase associated lipase eurotNOG ENOG410MK9T 500485 ab-hydrolase associated lipase fuNOG ENOG410PHWQ 500485 ab-hydrolase associated lipase opiNOG ENOG4112SHS 500485 ab-hydrolase associated lipase	NA	NA	K9H4P0_PEND1 Ab-hydrolase associated lipase, putative OS=Penicillium digitatum (strain Pd1 / CECT 20795) GN=PDIP_03050 PE=4 SV=1	TGL1-2 G4NBI7 Magnaporthe oryzae (related: Magnaporthe grisea) Unaffected pathogenicity	NA
PDIDSM_03060	hypothetical protein PDIG_00800 [Penicillium digitatum PHI26]	NA	NA	NA	NA	NA	NA	K9GHV4_PEND1 Uncharacterized protein OS=Penicillium digitatum (strain Pd1 / CECT 20795) GN=PDIP_03060 PE=4 SV=1	NA	NA
PDIDSM_03070	Zinc/cadmium resistance protein [Penicillium digitatum PHI26]	K14688 SLC30A1, ZNT1 solute carrier family 30 (zinc transporter), member 1 -- Organismal Systems--Digestive system--Mineral absorption	NA	NA	NOG COG1230 5057 cation diffusion facilitator family transporter ascNOG ENOG4103IAC 5057 zinc cadmium resistance protein euNOG KOG1483 5057 solute carrier family 30 (zinc transporter), member 1 euroNOG ENOG410M6T8 5057 zinc cadmium resistance protein eurotNOG ENOG410MKFY 5057 zinc cadmium resistance protein fuNOG ENOG410PHDN 5057 zinc cadmium resistance protein opiNOG ENOG4112QQ4 5057 solute carr…	NA	NA	K9H9U0_PEND1 Zinc/cadmium resistance protein OS=Penicillium digitatum (strain Pd1 / CECT 20795) GN=PDIP_03070 PE=4 SV=1	NA	Histoplasma capsulatum
PDIDSM_03080	Manganese ion homeostasis (Fr), putative [Penicillium digitatum PHI26]	NA	NA	NA	NOG ENOG410ZM57 500485 Metallophosphoesterase 1 ascNOG ENOG4103IZJ 500485 Cell division control protein euNOG KOG3662 500485 Metallophosphoesterase 1 euroNOG ENOG410M3IX 500485 Manganese ion homeostasis eurotNOG ENOG410MMHQ 500485 Manganese ion homeostasis (Fr) fuNOG ENOG410PIGX 500485 Cell division control protein opiNOG ENOG4113J56 500485 Cell division control protein	NA	NA	K9GKI9_PEND1 Manganese ion homeostasis (Fr), putative OS=Penicillium digitatum (strain Pd1 / CECT 20795) GN=PDIP_03080 PE=4 SV=1	NA	NA
PDIDSM_03100	Secreted protein [Penicillium digitatum PHI26]	NA	NA	NA	NOG ENOG410YFT5 500485 NA ascNOG ENOG4103WSQ 500485 NA euNOG ENOG410J9J1 500485 NA euroNOG ENOG410MEK5 500485 NA eurotNOG ENOG410MQMQ 500485 NA fuNOG ENOG410PUJE 500485 NA opiNOG ENOG41141MK 500485 NA	NA	NA	K9H4F7_PEND1 Secreted protein OS=Penicillium digitatum (strain Pd1 / CECT 20795) GN=PDIP_03100 PE=4 SV=1	NA	NA
PDIDSM_03110	Acetyltransferase, GNAT family [Penicillium digitatum PHI26]	NA	NA	NA	NOG ENOG410YPD0 500485 Acetyltransferase (GNAT) family ascNOG ENOG4103TM4 500485 Acetyltransferase (GNAT) family euNOG ENOG410J1QZ 500485 Acetyltransferase (GNAT) family euroNOG ENOG410MA8R 500485 Acetyltransferase (GNAT) family eurotNOG ENOG410MNT2 500485 Acetyltransferase (GNAT) family fuNOG ENOG410PRKY 500485 Acetyltransferase (GNAT) family opiNOG ENOG4113VTB 500485 Acetyltransferase (GNAT) fa…	NA	NA	K9GLJ1_PEND1 Acetyltransferase, GNAT family OS=Penicillium digitatum (strain Pd1 / CECT 20795) GN=PDIP_03110 PE=4 SV=1	NA	NA
PDIDSM_03120	Dehydrogenase, putative [Penicillium digitatum PHI26]	K12972 ghrA glyoxylate/hydroxypyruvate reductase A 1.1.1.79 1.1.1.81 Metabolism--Amino acid metabolism--Glycine, serine and threonine metabolism|Metabolism--Carbohydrate metabolism--Pyruvate metabolism|Metabolism--Carbohydrate metabolism--Glyoxylate and dicarboxylate metabolism|Metabolism--Global and overview maps--Metabolic pathways|Metabolism--Global and overview maps--Biosynthesis of secondary…	NA	NA	NOG COG0111 500485 Dehydrogenase ascNOG ENOG4104E0P 500485 Dehydrogenase euNOG ENOG410ISS1 500485 Dehydrogenase euroNOG ENOG410MGY9 500485 Dehydrogenase eurotNOG ENOG410MUEI 500485 D-isomer specific 2-hydroxyacid dehydrogenase, NAD binding domain fuNOG ENOG410QE5F 500485 Dehydrogenase opiNOG ENOG4113FB7 500485 Dehydrogenase	NA	NA	K9GHU6_PEND1 Dehydrogenase, putative OS=Penicillium digitatum (strain Pd1 / CECT 20795) GN=PDIP_03120 PE=4 SV=1	NA	NA
PDIDSM_03130	DNA mismatch repair protein, putative [Penicillium digitatum PHI26]	NA	NA	NA	NOG COG0323 500485 This protein is involved in the repair of mismatches in DNA. It is required for dam-dependent methyl-directed DNA mismatch repair. May act as a molecular matchmaker , a protein that promotes the formation of a stable complex between two or more DNA-binding proteins in an ATP-dependent manner without itself being part of a final effector complex (By similarity) ascNOG ENOG4103N7…	NA	NA	K9F638_PEND2 DNA mismatch repair protein, putative OS=Penicillium digitatum (strain PHI26 / CECT 20796) GN=PDIG_88940 PE=4 SV=1	NA	NA
PDIDSM_03140	Palmitoyltransferase pfa4 [Penicillium digitatum PHI26]	K18932 ZDHHC palmitoyltransferase 2.3.1.225 --	NA	NA	NOG COG5273 500485 Zinc finger, DHHC-type containing ascNOG ENOG4103MTN 500485 Protein fatty acyltransferase 4 euNOG KOG1314 500485 Zinc finger, DHHC-type containing 6 euroNOG ENOG410M52M 500485 DHHC zinc finger membrane protein eurotNOG ENOG410MMED 500485 Palmitoyltransferase with autoacylation activity Pfa4 fuNOG ENOG410PM4A 500485 Protein fatty acyltransferase 4 opiNOG ENOG4113IGG 500485 Zinc …	NA	PFA4_ASPFU Palmitoyltransferase pfa4 OS=Neosartorya fumigata (strain ATCC MYA-4609 / Af293 / CBS 101355 / FGSC A1100) GN=pfa4 PE=3 SV=2	K9GKI0_PEND1 Palmitoyltransferase pfa4 OS=Penicillium digitatum (strain Pd1 / CECT 20795) GN=PDIP_03140 PE=4 SV=1	NA	NA
PDIDSM_03150	hypothetical protein PDIG_88920 [Penicillium digitatum PHI26]	NA	NA	NA	NOG ENOG410ZWXJ 500485 Methyltransferase domain ascNOG ENOG4103QN9 500485 Methyltransferase domain euNOG ENOG410IYGH 500485 Methyltransferase domain euroNOG ENOG410M5EB 500485 Methyltransferase small domain eurotNOG ENOG410MPP3 500485 Nodulation protein S (NodS) fuNOG ENOG410PISY 500485 Methyltransferase domain opiNOG ENOG4113KTJ 500485 Methyltransferase domain	NA	NA	K9H4G4_PEND1 Uncharacterized protein OS=Penicillium digitatum (strain Pd1 / CECT 20795) GN=PDIP_03150 PE=4 SV=1	NA	NA
PDIDSM_03160	hypothetical protein PDIG_88910 [Penicillium digitatum PHI26]	NA	NA	NA	NOG ENOG410YWJ9 500485 Glutathione-dependent formaldehyde-activating enzyme ascNOG ENOG41040SM 500485 Glutathione-dependent formaldehyde-activating enzyme euNOG ENOG410JF3W 500485 Glutathione-dependent formaldehyde-activating enzyme euroNOG ENOG410ME8M 500485 Glutathione-dependent formaldehyde-activating enzyme eurotNOG ENOG410MTHA 500485 Glutathione-dependent formaldehyde-activating enzyme fuNOG…	NA	NA	K9GLK0_PEND1 Uncharacterized protein OS=Penicillium digitatum (strain Pd1 / CECT 20795) GN=PDIP_03160 PE=4 SV=1	NA	NA
PDIDSM_03180	hypothetical protein PDIG_88890 [Penicillium digitatum PHI26]	NA	NA	NA	NA	NA	NA	K9H9T4_PEND1 Uncharacterized protein OS=Penicillium digitatum (strain Pd1 / CECT 20795) GN=PDIP_03180 PE=4 SV=1	NA	NA
PDIDSM_03190	UDP-glucose,sterol transferase, putative [Penicillium digitatum PHI26]	K01870 IARS, ileS isoleucyl-tRNA synthetase 6.1.1.5 Genetic Information Processing--Translation--Aminoacyl-tRNA biosynthesis	NA	KOG1192 UDP-glucuronosyl and UDP-glucosyl transferase GC Carbohydrate transport and metabolism ; Energy production and conversion ;	NOG COG1819 500485 Transferase ascNOG ENOG4103J5A 500485 Glycosyltransferase family 28 N-terminal domain euNOG KOG1192 500485 UDP-Glycosyltransferase euroNOG ENOG410M56C 500485 UDP-glucoronosyl and UDP-glucosyl transferase eurotNOG ENOG410MJZ8 500485 UDP-glucoronosyl and UDP-glucosyl transferase fuNOG ENOG410PK3H 500485 glycosyltransferase family 1 protein opiNOG ENOG4112PWQ 500485 glycosyltransf…	NA	U80A2_ARATH Sterol 3-beta-glucosyltransferase UGT80A2 OS=Arabidopsis thaliana GN=UGT80A2 PE=1 SV=1	K9GKI4_PEND1 UDP-glucose,sterol transferase, putative OS=Penicillium digitatum (strain Pd1 / CECT 20795) GN=PDIP_03190 PE=4 SV=1	NA	NA
PDIDSM_03210	GNAT family acetyltransferase, putative [Penicillium digitatum PHI26]	NA	NA	NA	NOG ENOG410Y5GX 5057 NA ascNOG ENOG4103U2A 5057 NA euNOG ENOG410J14D 5057 NA euroNOG ENOG410MC3E 5057 NA eurotNOG ENOG410MSGU 5057 NA fuNOG ENOG410PR8P 5057 NA opiNOG ENOG4113W02 5057 NA	NA	NA	K9GLK6_PEND1 GNAT family acetyltransferase, putative OS=Penicillium digitatum (strain Pd1 / CECT 20795) GN=PDIP_03210 PE=4 SV=1	NA	NA
PDIDSM_032102	hypothetical protein PDIG_41720 [Penicillium digitatum PHI26]	NA	NA	NA	NOG ENOG410Y5GX 500485 NA ascNOG ENOG4103U2A 500485 NA euNOG ENOG410J14D 500485 NA euroNOG ENOG410MC3E 500485 NA eurotNOG ENOG410MSGU 500485 NA fuNOG ENOG410PR8P 500485 NA opiNOG ENOG4113W02 500485 NA	NA	NA	K9GH28_PEND1 Uncharacterized protein OS=Penicillium digitatum (strain Pd1 / CECT 20795) GN=PDIP_06340 PE=4 SV=1	NA	NA
PDIDSM_03220	hypothetical protein PDIG_88840 [Penicillium digitatum PHI26]	NA	NA	NA	NA	NA	NA	K9GHU1_PEND1 Uncharacterized protein OS=Penicillium digitatum (strain Pd1 / CECT 20795) GN=PDIP_03220 PE=4 SV=1	NA	NA
PDIDSM_03230	hypothetical protein PDIG_88830 [Penicillium digitatum PHI26]	NA	NA	NA	NOG ENOG4111QKD 40559 Domain of unknown function (DUF3328) ascNOG ENOG4103SSY 40559 Domain of unknown function (DUF3328) euNOG ENOG410J01I 40559 Domain of unknown function (DUF3328) fuNOG ENOG410PPUX 40559 Domain of unknown function (DUF3328) opiNOG ENOG4113TNA 40559 Domain of unknown function (DUF3328)	NA	NA	K9H9R6_PEND1 Uncharacterized protein OS=Penicillium digitatum (strain Pd1 / CECT 20795) GN=PDIP_03230 PE=4 SV=1	NA	NA
PDIDSM_032303	predicted protein [Fibroporia radiculosa]	NA	NA	NA	NA	NA	NA	J4ICQ7_9APHY Uncharacterized protein OS=Fibroporia radiculosa GN=FIBRA_09134 PE=4 SV=1	NA	NA
PDIDSM_03240	Homocysteine S-methyltransferase, putative [Penicillium digitatum PHI26]	K00547 mmuM, BHMT2 homocysteine S-methyltransferase 2.1.1.10 Metabolism--Amino acid metabolism--Cysteine and methionine metabolism|Metabolism--Global and overview maps--Metabolic pathways|Metabolism--Global and overview maps--Biosynthesis of secondary metabolites	COG2040 Homocysteine/selenocysteine methylase (S-methylmethionine-dependent) E Amino acid transport and metabolism	NA	NOG COG2040 36630 Homocysteine s-methyltransferase ascNOG ENOG41041S3 36630 Homocysteine S-methyltransferase euNOG ENOG410JIVS 36630 Homocysteine S-methyltransferase euroNOG ENOG410MD0G 36630 Homocysteine S-methyltransferase eurotNOG ENOG410MTWT 36630 Homocysteine S-methyltransferase fuNOG ENOG410PZHT 36630 Homocysteine S-methyltransferase opiNOG ENOG4114E76 36630 Homocysteine S-methyltransferase	NA	NA	K9GKH6_PEND1 Homocysteine S-methyltransferase, putative OS=Penicillium digitatum (strain Pd1 / CECT 20795) GN=PDIP_03240 PE=4 SV=1	NA	NA
PDIDSM_03250	hypothetical protein PDIG_88980 [Penicillium digitatum PHI26]	NA	NA	NA	NOG ENOG410YFT5 500485 NA ascNOG ENOG4103WSQ 500485 NA euNOG ENOG410J9J1 500485 NA euroNOG ENOG410MEK5 500485 NA eurotNOG ENOG410MQMQ 500485 NA fuNOG ENOG410PUJE 500485 NA opiNOG ENOG41141MK 500485 NA	NA	NA	K9GLE9_PEND1 Uncharacterized protein OS=Penicillium digitatum (strain Pd1 / CECT 20795) GN=PDIP_03250 PE=4 SV=1	NA	NA
PDIDSM_03270	Serine/threonine protein kinase, putative [Penicillium digitatum PHI26]	NA	NA	NA	NOG ENOG410XQBP 500485 Polo-like kinase ascNOG ENOG4103KEV 500485 serine threonine protein kinase euNOG KOG0575 500485 Polo-like kinase euroNOG ENOG410M7N0 500485 serine threonine protein kinase eurotNOG ENOG410MIQ7 500485 serine threonine protein kinase fuNOG ENOG410PGS0 500485 serine threonine protein kinase opiNOG ENOG4112PB0 500485 Polo-like kinase	NA	NA	K9H9M6_PEND1 Serine/threonine-protein kinase OS=Penicillium digitatum (strain Pd1 / CECT 20795) GN=PDIP_03270 PE=3 SV=1	NA	Histoplasma capsulatum
PDIDSM_03280	Arginine permease, putative [Penicillium digitatum PHI26]	K16261 YAT yeast amino acid transporter -- --	NA	NA	NOG COG0531 500485 amino acid ascNOG ENOG4103KT5 500485 amino acid euNOG KOG1286 500485 amino acid euroNOG ENOG410MB56 500485 Amino acid permease eurotNOG ENOG410MRJ2 500485 Amino acid permease fuNOG ENOG410PFA4 500485 amino acid opiNOG ENOG4112QHI 500485 amino acid	NA	NA	K9GKF2_PEND1 Arginine permease, putative OS=Penicillium digitatum (strain Pd1 / CECT 20795) GN=PDIP_03280 PE=4 SV=1	NA	Aspergillus terreus
PDIDSM_03290	hypothetical protein PDIG_89020 [Penicillium digitatum PHI26]	NA	NA	NA	NOG ENOG4111J9C 500485 optic atrophy 3 (autosomal recessive, with chorea and spastic paraplegia) ascNOG ENOG4103T3V 500485 OPA3 domain protein euNOG KOG3335 500485 optic atrophy 3 (autosomal recessive, with chorea and spastic paraplegia) euroNOG ENOG410M6KT 500485 OPA3 domain protein eurotNOG ENOG410MNE7 500485 OPA3 domain protein fuNOG ENOG410PQ6U 500485 OPA3 domain protein opiNOG ENOG4113U4R 50…	NA	NA	K9H4C8_PEND1 Uncharacterized protein OS=Penicillium digitatum (strain Pd1 / CECT 20795) GN=PDIP_03290 PE=4 SV=1	NA	NA
PDIDSM_03300	hypothetical protein PDIG_89030 [Penicillium digitatum PHI26]	NA	NA	NA	NA	NA	NA	K9GLF7_PEND1 Uncharacterized protein OS=Penicillium digitatum (strain Pd1 / CECT 20795) GN=PDIP_03300 PE=4 SV=1	NA	NA
PDIDSM_03310	Myosin I MyoA/Myo5 [Penicillium digitatum PHI26]	K10356 MYO1 myosin I -- --	NA	KOG0162 Myosin class I heavy chain Z Cytoskeleton ;	NOG COG5022 500485 myosin heavy chain ascNOG ENOG4103KGD 500485 Type-I myosin implicated in the organization of the actin cytoskeleton. Required for proper actin cytoskeleton polarization. At the cell cortex, assembles in patch-like structures together with proteins from the actin-polymerizing machinery and promotes actin assembly. Functions as actin nucleation-promoting factor (NPF) for the Arp2…	NA	MYO1_ASPOR Myosin-1 OS=Aspergillus oryzae (strain ATCC 42149 / RIB 40) GN=myoA PE=3 SV=1	K9GHS3_PEND1 Myosin I MyoA/Myo5 OS=Penicillium digitatum (strain Pd1 / CECT 20795) GN=PDIP_03310 PE=4 SV=1	NA	NA
PDIDSM_03320	hypothetical protein PDIG_89050 [Penicillium digitatum PHI26]	NA	NA	NA	NOG COG2124 500485 Cytochrome p450 ascNOG ENOG4103QW1 500485 Cytochrome P450 euNOG KOG0158 500485 Cytochrome p450 euroNOG ENOG410MA5V 500485 Cytochrome P450 eurotNOG ENOG410MS2V 500485 Cytochrome P450 fuNOG ENOG410PJ01 500485 Cytochrome P450 opiNOG ENOG4113MV2 500485 Cytochrome P450	NA	NA	K9H9N4_PEND1 Uncharacterized protein OS=Penicillium digitatum (strain Pd1 / CECT 20795) GN=PDIP_03320 PE=3 SV=1	NA	Penicillium chrysogenum
PDIDSM_033205	Short-chain dehydrogenase/reductase SDR [Penicillium expansum]	NA	NA	NA	NOG COG2124 162425 Cytochrome p450 ascNOG ENOG4103QW2 162425 Cytochrome P450 euNOG KOG0158 162425 Cytochrome p450 euroNOG ENOG410ME2R 162425 Cytochrome P450 eurotNOG ENOG410MRYU 162425 Cytochrome P450 fuNOG ENOG410PMTN 162425 Cytochrome P450 opiNOG ENOG4113PJ3 162425 Cytochrome P450	NA	NA	A0A0A2J771_PENEN Short-chain dehydrogenase/reductase SDR OS=Penicillium expansum GN=PEX2_081790 PE=4 SV=1	NA	Penicillium chrysogenum
PDIDSM_033206	BCL4p [Colletotrichum higginsianum]	NA	NA	NA	NOG COG2124 306901 Cytochrome p450 ascNOG ENOG4103NTJ 306901 cytochrome P450 chaNOG ENOG410CW9C 306901 Cytochrome P450 euNOG KOG0158 306901 Cytochrome p450 fuNOG ENOG410PI8J 306901 Cytochrome p450 opiNOG ENOG4112TEZ 306901 Cytochrome p450 sorNOG ENOG411A8KB 306901 Cytochrome P450 sordNOG ENOG4119KQC 306901 Cytochrome P450	NA	NA	H1VZB4_COLHI BCL4p OS=Colletotrichum higginsianum (strain IMI 349063) GN=CH063_14617 PE=3 SV=1	NA	Cryphonectria parasitica
PDIDSM_03330	hypothetical protein PDIG_89060 [Penicillium digitatum PHI26]	NA	NA	NA	NOG ENOG410XTKP 500485 NA ascNOG ENOG4103UWF 500485 NA euNOG ENOG410J2NM 500485 NA euroNOG ENOG410M9CB 500485 NA eurotNOG ENOG410MP6U 500485 NA fuNOG ENOG410PRYB 500485 NA opiNOG ENOG4113WYK 500485 NA	NA	NA	K9GKF7_PEND1 Uncharacterized protein OS=Penicillium digitatum (strain Pd1 / CECT 20795) GN=PDIP_03330 PE=4 SV=1	NA	NA
PDIDSM_03340	WD repeat protein [Penicillium digitatum PHI26]	NA	NA	NA	NOG ENOG410Y2CG 500485 WD-40 repeat family protein ascNOG ENOG4103NDY 500485 WD repeat protein euNOG ENOG410IF2H 500485 WD-40 repeat family protein euroNOG ENOG410M2Z9 500485 WD repeat protein eurotNOG ENOG410MHXA 500485 WD repeat protein fuNOG ENOG410PJES 500485 WD repeat protein opiNOG ENOG4113PG3 500485 WD repeat protein	NA	NA	K9H4D4_PEND1 WD repeat protein OS=Penicillium digitatum (strain Pd1 / CECT 20795) GN=PDIP_03340 PE=4 SV=1	NA	NA
PDIDSM_03350	hypothetical protein PDIG_89080 [Penicillium digitatum PHI26]	NA	NA	NA	NA	NA	NA	K9GLG5_PEND1 Uncharacterized protein OS=Penicillium digitatum (strain Pd1 / CECT 20795) GN=PDIP_03350 PE=4 SV=1	NA	NA
PDIDSM_03360	Chitin synthase F [Penicillium digitatum PHI26]	K00698 CHS1 chitin synthase 2.4.1.16 Metabolism--Carbohydrate metabolism--Amino sugar and nucleotide sugar metabolism	NA	KOG2571 Chitin synthase/hyaluronan synthase (glycosyltransferases) M Cell wall/membrane/envelope biogenesis ;	NOG COG1215 500485 Glycosyl transferase, family 2 ascNOG ENOG4103IA4 500485 chitin synthase euNOG KOG2571 500485 chitin synthase euroNOG ENOG410M2T9 500485 chitin synthase eurotNOG ENOG410MIZH 500485 chitin synthase fuNOG ENOG410PG6N 500485 chitin synthase opiNOG ENOG4112NJQ 500485 chitin synthase	NA	CHSD_EMENI Chitin synthase D OS=Emericella nidulans (strain FGSC A4 / ATCC 38163 / CBS 112.46 / NRRL 194 / M139) GN=chsD PE=3 SV=4	K9GHS7_PEND1 Chitin synthase F OS=Penicillium digitatum (strain Pd1 / CECT 20795) GN=PDIP_03360 PE=4 SV=1	CHSF Q4WC58 Aspergillus fumigatus mixed outcome	NA
PDIDSM_03370	Chitin synthase activator (Chs3), putative [Penicillium digitatum PHI26]	K07126 K07126 uncharacterized protein -- --	NA	KOG1550 Extracellular protein SEL-1 and related proteins MOT Cell wall/membrane/envelope biogenesis ; Posttranslational modification, protein turnover, chaperones ; Signal transduction mechanisms ;	NOG COG0790 500485 Sel1 domain protein repeat-containing protein ascNOG ENOG4103J8W 500485 Chitin synthase euNOG KOG1550 500485 Sel-1 suppressor of lin-12-like euroNOG ENOG410M56U 500485 chitin synthase eurotNOG ENOG410MHHW 500485 chitin synthase activator (Chs3) fuNOG ENOG410PGAV 500485 Chitin synthase opiNOG ENOG4112NDH 500485 kiaa0141	NA	SKT5_YEAST Protein SKT5 OS=Saccharomyces cerevisiae (strain ATCC 204508 / S288c) GN=SKT5 PE=1 SV=1	K9H9P3_PEND1 Chitin synthase activator (Chs3), putative OS=Penicillium digitatum (strain Pd1 / CECT 20795) GN=PDIP_03370 PE=4 SV=1	NA	NA
PDIDSM_03380	hypothetical protein PDIG_89110 [Penicillium digitatum PHI26]	NA	NA	NA	NOG ENOG410XQTM 36630 Protein of unknown function (DUF2855) ascNOG ENOG4103R44 36630 Protein of unknown function (DUF2855) euNOG ENOG410IXCN 36630 Protein of unknown function (DUF2855) euroNOG ENOG410M8EK 36630 Protein of unknown function (DUF2855) eurotNOG ENOG410MQBG 36630 Protein of unknown function (DUF2855) fuNOG ENOG410PN3E 36630 Protein of unknown function (DUF2855) opiNOG ENOG4113PSZ 3663…	NA	NA	K9GKG2_PEND1 Uncharacterized protein OS=Penicillium digitatum (strain Pd1 / CECT 20795) GN=PDIP_03380 PE=4 SV=1	NA	NA
PDIDSM_03390	hypothetical protein PDIP_03390 [Penicillium digitatum Pd1]	K20062 ART4_5_7 arrestin-related trafficking adapter 4/5/7 -- --	NA	NA	NOG ENOG41102NY 500485 Arrestin domain containing ascNOG ENOG41043DR 500485 Arrestin (or S-antigen), C-terminal domain euNOG KOG3780 500485 Arrestin domain containing euroNOG ENOG410ME1E 500485 Arrestin (or S-antigen), C-terminal domain eurotNOG ENOG410MSUW 500485 Arrestin (or S-antigen), C-terminal domain fuNOG ENOG410Q2QN 500485 Arrestin (or S-antigen), C-terminal domain opiNOG ENOG4114GNS 5004…	NA	NA	K9H4D9_PEND1 Uncharacterized protein OS=Penicillium digitatum (strain Pd1 / CECT 20795) GN=PDIP_03390 PE=4 SV=1	NA	NA
PDIDSM_03400	hypothetical protein PDIG_89130 [Penicillium digitatum PHI26]	K06942 ychF ribosome-binding ATPase -- --	COG0012 Ribosome-binding ATPase YchF, GTP1/OBG family J Translation, ribosomal structure and biogenesis	KOG1491 Predicted GTP-binding protein (ODN superfamily) R General function prediction only ;	NOG COG0012 500485 gtp-binding protein ascNOG ENOG4103XEI 500485 Protein of unknown function (DUF933) euNOG KOG1491 500485 GTP-binding protein fuNOG ENOG410PV5X 500485 Protein of unknown function (DUF933) opiNOG ENOG4112PUC 500485 Obg-like ATPase 1	ALNC14_016160 (Alnc14c12g1414) GH72 -- -- Albugo laibachii Nc14 &beta;-1,3-glucanosyltransglycosylase (EC 2.4.1.-) NA	OLA1_ORYSJ Obg-like ATPase 1 OS=Oryza sativa subsp. japonica GN=YchF1 PE=1 SV=1	K9GLH2_PEND1 Uncharacterized protein OS=Penicillium digitatum (strain Pd1 / CECT 20795) GN=PDIP_03400 PE=4 SV=1	NA	NA
PDIDSM_03410	Fungal specific transcription factor [Penicillium digitatum PHI26]	NA	NA	NA	NA	NA	NA	K9GHT1_PEND1 Fungal specific transcription factor OS=Penicillium digitatum (strain Pd1 / CECT 20795) GN=PDIP_03410 PE=4 SV=1	NA	NA
PDIDSM_03420	Poly(ADP)-ribose polymerase PARP, putative [Penicillium digitatum PHI26]	K10798 PARP poly [ADP-ribose] polymerase 2.4.2.30 Genetic Information Processing--Replication and repair--Base excision repair|Cellular Processes--Cell growth and death--Apoptosis|Organismal Systems--Aging--Longevity regulating pathway - worm|Cellular Processes--Cell growth and death--Apoptosis - fly	NA	NA	NOG ENOG410XP18 500485 Poly (ADP-ribose) polymerase ascNOG ENOG4103JMW 500485 polymerase euNOG KOG1037 500485 poly ADP-ribose polymerase euroNOG ENOG410M5PA 500485 Poly(ADP)-ribose polymerase eurotNOG ENOG410MKRY 500485 Poly(ADP)-ribose polymerase fuNOG ENOG410PKWZ 500485 polymerase opiNOG ENOG4112NSW 500485 Poly (ADP-ribose) polymerase	NA	NA	K9H9Q1_PEND1 Poly [ADP-ribose] polymerase OS=Penicillium digitatum (strain Pd1 / CECT 20795) GN=PDIP_03420 PE=4 SV=1	NA	NA
PDIDSM_03430	Ribokinase [Penicillium digitatum PHI26]	K00852 rbsK, RBKS ribokinase 2.7.1.15 Metabolism--Carbohydrate metabolism--Pentose phosphate pathway|Metabolism--Global and overview maps--Metabolic pathways	NA	NA	NOG COG0524 500485 pfkb domain protein ascNOG ENOG4103M06 500485 ribokinase euNOG KOG2855 500485 ribokinase euroNOG ENOG410MCDQ 500485 pfkB family carbohydrate kinase eurotNOG ENOG410MQ6M 500485 pfkB family carbohydrate kinase fuNOG ENOG410PI1D 500485 ribokinase opiNOG ENOG4112SCV 500485 ribokinase	NA	NA	K9GKG7_PEND1 Ribokinase OS=Penicillium digitatum (strain Pd1 / CECT 20795) GN=PDIP_03430 PE=4 SV=1	NA	NA
PDIDSM_034302	Pc21g15560 [Penicillium rubens Wisconsin 54-1255]	K00852 rbsK, RBKS ribokinase 2.7.1.15 Metabolism--Carbohydrate metabolism--Pentose phosphate pathway|Metabolism--Global and overview maps--Metabolic pathways	COG0524 Sugar or nucleoside kinase, ribokinase family G Carbohydrate transport and metabolism	KOG2855 Ribokinase G Carbohydrate transport and metabolism ;	NOG COG0524 500485 pfkb domain protein ascNOG ENOG4103M06 500485 ribokinase euNOG KOG2855 500485 ribokinase euroNOG ENOG410M3UE 500485 Ribokinase eurotNOG ENOG410MM4U 500485 Ribokinase fuNOG ENOG410PI1D 500485 ribokinase opiNOG ENOG4112SCV 500485 ribokinase	NA	RBSK_SCHPO Putative ribokinase OS=Schizosaccharomyces pombe (strain 972 / ATCC 24843) GN=SPBC16G5.02c PE=3 SV=1	B6HJV4_PENRW Pc21g15560 protein OS=Penicillium rubens (strain ATCC 28089 / DSM 1075 / NRRL 1951 / Wisconsin 54-1255) GN=Pc21g15560 PE=3 SV=1	NA	NA
PDIDSM_03440	hypothetical protein PDIG_89170 [Penicillium digitatum PHI26]	NA	NA	NA	NA	NA	NA	K9H4E5_PEND1 Uncharacterized protein OS=Penicillium digitatum (strain Pd1 / CECT 20795) GN=PDIP_03440 PE=4 SV=1	NA	NA
PDIDSM_03450	hypothetical protein PDIG_89180 [Penicillium digitatum PHI26]	NA	NA	NA	NOG ENOG410YPWG 441959 NA ascNOG ENOG41040A8 441959 NA euNOG ENOG410JEEZ 441959 NA euroNOG ENOG410MCPP 441959 NA eurotNOG ENOG410MPH5 441959 NA fuNOG ENOG410PXMU 441959 NA opiNOG ENOG411471W 441959 NA	NA	NA	K9GLH8_PEND1 Uncharacterized protein OS=Penicillium digitatum (strain Pd1 / CECT 20795) GN=PDIP_03450 PE=4 SV=1	NA	NA
PDIDSM_03460	hypothetical protein PDIG_89190 [Penicillium digitatum PHI26]	NA	NA	NA	NOG ENOG410XS7R 500485 fatty-acyl-CoA reductase (alcohol-forming) activity ascNOG ENOG41043UV 500485 Male sterility protein euNOG KOG1221 500485 fatty acyl-CoA reductase euroNOG ENOG410MCVJ 500485 Male sterility protein eurotNOG ENOG410MQW8 500485 Male sterility protein fuNOG ENOG410Q2AH 500485 Male sterility protein opiNOG ENOG4112P58 500485 Fatty acyl CoA reductase	NA	NA	K9GHT6_PEND1 Uncharacterized protein OS=Penicillium digitatum (strain Pd1 / CECT 20795) GN=PDIP_03460 PE=4 SV=1	NA	NA
PDIDSM_03490	Kinesin, putative [Penicillium digitatum PHI26]	NA	NA	NA	NOG ENOG4111PVS 117187 NA ascNOG ENOG4103NI4 117187 NB-ARC domain euNOG ENOG410J6SS 117187 NA fuNOG ENOG410PJIF 117187 NB-ARC domain hypNOG ENOG410SF8M 117187 NB-ARC domain opiNOG ENOG4112SZX 117187 NA sordNOG ENOG4119IKH 117187 NB-ARC domain	NA	NA	K9H4F1_PEND1 Kinesin, putative OS=Penicillium digitatum (strain Pd1 / CECT 20795) GN=PDIP_03490 PE=4 SV=1	NA	NA
PDIDSM_03500	hypothetical protein PDIG_89230 [Penicillium digitatum PHI26]	NA	NA	NA	NA	NA	NA	K9GLI6_PEND1 Uncharacterized protein OS=Penicillium digitatum (strain Pd1 / CECT 20795) GN=PDIP_03500 PE=4 SV=1	NA	NA
PDIDSM_03510	hypothetical protein PDIG_89240 [Penicillium digitatum PHI26]	NA	NA	NA	NA	NA	NA	K9GKD5_PEND1 Uncharacterized protein OS=Penicillium digitatum (strain Pd1 / CECT 20795) GN=PDIP_03510 PE=4 SV=1	NA	NA
PDIDSM_03530	BZIP transcription factor, putative [Penicillium digitatum PHI26]	NA	NA	NA	NOG ENOG410YZIY 500485 B-zip transcription factor ascNOG ENOG4103ME5 500485 bZIP transcription factor euNOG ENOG410IG2X 500485 B-zip transcription factor euroNOG ENOG410M5B2 500485 B-zip transcription factor eurotNOG ENOG410MIZ1 500485 B-zip transcription factor fuNOG ENOG410PKHS 500485 B-zip transcription factor opiNOG ENOG4113JFS 500485 B-zip transcription factor	NA	NA	K9GLD5_PEND1 BZIP transcription factor, putative OS=Penicillium digitatum (strain Pd1 / CECT 20795) GN=PDIP_03530 PE=4 SV=1	NA	NA
PDIDSM_03540	hypothetical protein PDIG_89270 [Penicillium digitatum PHI26]	NA	NA	NA	NA	NA	NA	K9GHR1_PEND1 Uncharacterized protein OS=Penicillium digitatum (strain Pd1 / CECT 20795) GN=PDIP_03540 PE=4 SV=1	NA	NA
PDIDSM_03550	CCCH zinc finger protein [Penicillium digitatum PHI26]	NA	NA	NA	NOG COG5084 500485 zinc finger ascNOG ENOG4103NSY 500485 CCCH zinc finger protein euNOG KOG1492 500485 zinc finger euroNOG ENOG410M6KH 500485 CCCH zinc finger protein eurotNOG ENOG410MH2Z 500485 CCCH zinc finger protein fuNOG ENOG410PKGH 500485 CCCH zinc finger protein opiNOG ENOG4113MDF 500485 zinc finger	NA	NA	K9H9L1_PEND1 CCCH zinc finger protein OS=Penicillium digitatum (strain Pd1 / CECT 20795) GN=PDIP_03550 PE=4 SV=1	NA	NA
PDIDSM_03560	Transcription initiation factor iif, beta subunit [Penicillium digitatum PHI26]	K03139 TFIIF2, GTF2F2, TFG2 transcription initiation factor TFIIF subunit beta 3.6.4.12 Genetic Information Processing--Transcription--Basal transcription factors	NA	NA	NOG COG5090 500485 factor iif ascNOG ENOG4103KCA 500485 transcription initiation factor euNOG KOG2905 500485 factor iif euroNOG ENOG410M4WW 500485 Transcription initiation factor iif eurotNOG ENOG410MKB0 500485 Transcription initiation factor iif, beta subunit fuNOG ENOG410PHE0 500485 transcription initiation factor opiNOG ENOG4113SES 500485 transcription initiation factor	NA	NA	K9GKE1_PEND1 Transcription initiation factor iif, beta subunit OS=Penicillium digitatum (strain Pd1 / CECT 20795) GN=PDIP_03560 PE=4 SV=1	NA	NA
PDIDSM_03570	hypothetical protein PDIG_89300 [Penicillium digitatum PHI26]	NA	NA	NA	NA	NA	NA	K9H4B7_PEND1 Uncharacterized protein OS=Penicillium digitatum (strain Pd1 / CECT 20795) GN=PDIP_03570 PE=4 SV=1	NA	NA
PDIDSM_03580	COP9 signalosome subunit CsnD [Penicillium digitatum PHI26]	K12178 COPS4, CSN4 COP9 signalosome complex subunit 4 -- --	NA	NA	NOG ENOG410XPDE 500485 protein deneddylation ascNOG ENOG4103P5J 500485 COP9 signalosome complex subunit 4 euNOG KOG1497 500485 cop9 signalosome complex subunit euroNOG ENOG410M6S1 500485 COP9 signalosome subunit eurotNOG ENOG410MKNS 500485 COP9 signalosome subunit fuNOG ENOG410PI81 500485 COP9 signalosome complex subunit 4 opiNOG ENOG4112QJ6 500485 COP9 (constitutive photomorphogenic) homolog, su…	NA	CSN4_EMENI COP9 signalosome complex subunit 4 OS=Emericella nidulans (strain FGSC A4 / ATCC 38163 / CBS 112.46 / NRRL 194 / M139) GN=csnD PE=1 SV=2	K9GLE2_PEND1 COP9 signalosome subunit CsnD OS=Penicillium digitatum (strain Pd1 / CECT 20795) GN=PDIP_03580 PE=4 SV=1	NA	NA
PDIDSM_03600	Fumarate reductase Osm1, putative [Penicillium digitatum PHI26]	K18561 FRD FAD-dependent fumarate reductase 1.3.8.- --	NA	KOG2404 Fumarate reductase, flavoprotein subunit C Energy production and conversion ;	NOG COG1053 500485 Succinate DeHydrogenase ascNOG ENOG4103J04 500485 fumarate reductase euNOG KOG2404 500485 fumarate reductase euroNOG ENOG410M5U9 500485 fumarate reductase eurotNOG ENOG410MHJZ 500485 fumarate reductase fuNOG ENOG410PG2C 500485 fumarate reductase opiNOG ENOG4112NTK 500485 fumarate reductase	NA	OSM1_SCHPO Fumarate reductase OS=Schizosaccharomyces pombe (strain 972 / ATCC 24843) GN=osm1 PE=3 SV=1	K9H9M0_PEND1 Fumarate reductase Osm1, putative OS=Penicillium digitatum (strain Pd1 / CECT 20795) GN=PDIP_03600 PE=4 SV=1	NA	NA
PDIDSM_03610	hypothetical protein PDIG_89340 [Penicillium digitatum PHI26]	NA	NA	NA	NOG ENOG410ZBT9 500485 Conserved hypothetical, protein ascNOG ENOG41040I9 500485 Conserved hypothetical protein euNOG ENOG410JFZE 500485 Conserved hypothetical protein euroNOG ENOG410M9EV 500485 conserved hypothetical protein eurotNOG ENOG410MP0R 500485 Inherit from euroNOG: conserved hypothetical protein fuNOG ENOG410PY8A 500485 conserved hypothetical protein opiNOG ENOG41147KC 500485 Conserved …	NA	NA	K9GKE6_PEND1 Uncharacterized protein OS=Penicillium digitatum (strain Pd1 / CECT 20795) GN=PDIP_03610 PE=4 SV=1	NA	NA
PDIDSM_03620	Protein phosphatase PP2A regulatory B subunit, putative [Penicillium digitatum Pd1]	K04354 PPP2R2 serine/threonine-protein phosphatase 2A regulatory subunit B -- Genetic Information Processing--Translation--mRNA surveillance pathway|Environmental Information Processing--Signal transduction--Sphingolipid signaling pathway|Cellular Processes--Cell growth and death--Cell cycle - yeast|Environmental Information Processing--Signal transduction--PI3K-Akt signaling pathway|Environmenta…	NA	KOG1354 Serine/threonine protein phosphatase 2A, regulatory subunit T Signal transduction mechanisms ;	NOG COG5170 500485 protein phosphatase type 2A regulator activity ascNOG ENOG4103JPF 500485 protein phosphatase pp2a regulatory subunit B euNOG KOG1354 500485 protein phosphatase 2, regulatory subunit B euroNOG ENOG410M6FB 500485 protein phosphatase PP2A regulatory eurotNOG ENOG410MJKP 500485 Protein phosphatase PP2A regulatory B subunit fuNOG ENOG410PHQV 500485 protein phosphatase pp2a regulator…	NA	2ABA_SCHPO Protein phosphatase PP2A regulatory subunit B OS=Schizosaccharomyces pombe (strain 972 / ATCC 24843) GN=pab1 PE=1 SV=2	K9H4C3_PEND1 Protein phosphatase PP2A regulatory subunit B OS=Penicillium digitatum (strain Pd1 / CECT 20795) GN=PDIP_03620 PE=3 SV=1	Ppr1 W7LRW9 Fusarium verticillioides Unaffected pathogenicity	NA
PDIDSM_03630	Transcription factor (Sin3), putative [Penicillium digitatum PHI26]	K11644 SIN3A paired amphipathic helix protein Sin3a -- Cellular Processes--Transport and catabolism--Regulation of mitophagy - yeast|Organismal Systems--Endocrine system--Thyroid hormone signaling pathway|Human Diseases--Neurodegenerative diseases--Huntington's disease|Human Diseases--Cancers: Overview--Transcriptional misregulation in cancer	NA	NA	NOG COG5602 500485 Paired AMPhipathic helix protein ascNOG ENOG4103ISN 500485 Paired amphipathic helix protein euNOG KOG4204 500485 Paired AMPhipathic helix protein euroNOG ENOG410M9VY 500485 transcription factor (Sin3) eurotNOG ENOG410MJA6 500485 transcription factor (Sin3) fuNOG ENOG410PFTT 500485 Paired amphipathic helix protein opiNOG ENOG4112RRE 500485 SIN3 transcription regulator homolog	NA	NA	K9H485_PEND1 Transcription factor (Sin3), putative OS=Penicillium digitatum (strain Pd1 / CECT 20795) GN=PDIP_03630 PE=4 SV=1	NA	NA
PDIDSM_03640	Acetyl-coA hydrolase Ach1, putative [Penicillium digitatum PHI26]	K01067 E3.1.2.1, ACH1 acetyl-CoA hydrolase 3.1.2.1 Metabolism--Carbohydrate metabolism--Pyruvate metabolism	COG0427 Acyl-CoA hydrolase C Energy production and conversion	KOG2828 Acetyl-CoA hydrolase C Energy production and conversion ;	NOG COG0427 500485 Acetyl-CoA hydrolase ascNOG ENOG4103MWR 500485 acetyl-CoA hydrolase euNOG KOG2828 500485 Acetyl-coA hydrolase euroNOG ENOG410M428 500485 acetyl-CoA hydrolase eurotNOG ENOG410MH8X 500485 acetyl-coA hydrolase fuNOG ENOG410PIR1 500485 acetyl-CoA hydrolase opiNOG ENOG4112Q44 500485 acetyl-CoA hydrolase	NA	ACH1_NEUCR Acetyl-CoA hydrolase OS=Neurospora crassa (strain ATCC 24698 / 74-OR23-1A / CBS 708.71 / DSM 1257 / FGSC 987) GN=acu-8 PE=3 SV=2	K9GL96_PEND1 Acetyl-coA hydrolase Ach1, putative OS=Penicillium digitatum (strain Pd1 / CECT 20795) GN=PDIP_03640 PE=4 SV=1	NA	NA
PDIDSM_03650	hypothetical protein PDIG_89380 [Penicillium digitatum PHI26]	NA	NA	NA	NOG ENOG4110B0K 500485 NA ascNOG ENOG41043WZ 500485 NA euNOG ENOG410K0DA 500485 NA euroNOG ENOG410MCPT 500485 NA eurotNOG ENOG410MPEY 500485 NA fuNOG ENOG410Q28M 500485 NA opiNOG ENOG4114H3W 500485 NA	NA	NA	K9GHN8_PEND1 Uncharacterized protein OS=Penicillium digitatum (strain Pd1 / CECT 20795) GN=PDIP_03650 PE=4 SV=1	NA	NA
PDIDSM_03660	putative beta-glucosidase btgE [Penicillium digitatum Pd1]	NA	NA	NA	NOG COG5309 500485 cell wall ascNOG ENOG4103IZW 500485 Beta-glucosidases are one of a number of cellulolytic enzymes involved in the degradation of cellulosic biomass. Catalyzes the last step releasing glucose from the inhibitory cellobiose (By similarity) euNOG ENOG410IKPP 500485 Beta-glucosidases are one of a number of cellulolytic enzymes involved in the degradation of cellulosic biomass. Cata…	AO090005000582 GH17 -- Q2US39 Aspergillus oryzae RIB40 glucan endo-1,3-&beta;-glucosidase (EC 3.2.1.39); glucan 1,3-&beta;-glucosidase (EC 3.2.1.58); licheninase (EC 3.2.1.73); ABA-specific &beta;-glucosidase (EC 3.2.1.175); &beta;-1,3-glucanosyltransglycosylase (EC 2.4.1.-) NA	BTGE_ASPOR Probable beta-glucosidase btgE OS=Aspergillus oryzae (strain ATCC 42149 / RIB 40) GN=btgE PE=3 SV=1	K9H9H1_PEND1 Putative beta-glucosidase btgE OS=Penicillium digitatum (strain Pd1 / CECT 20795) GN=PDIP_03660 PE=4 SV=1	NA	NA
PDIDSM_03670	hypothetical protein PDIG_89400 [Penicillium digitatum PHI26]	NA	NA	NA	NA	NA	NA	K9GKB6_PEND1 Uncharacterized protein OS=Penicillium digitatum (strain Pd1 / CECT 20795) GN=PDIP_03670 PE=4 SV=1	NA	NA
PDIDSM_03680	hypothetical protein PDIG_89410 [Penicillium digitatum PHI26]	NA	NA	NA	NOG ENOG410YYIA 861557 NA ascNOG ENOG410411N 861557 NA euNOG ENOG410JGCR 861557 NA fuNOG ENOG410PYPI 861557 NA opiNOG ENOG41148PU 861557 NA	NA	NA	K9H491_PEND1 Uncharacterized protein OS=Penicillium digitatum (strain Pd1 / CECT 20795) GN=PDIP_03680 PE=4 SV=1	NA	NA
PDIDSM_03690	hypothetical protein PDIG_89420 [Penicillium digitatum PHI26]	NA	NA	NA	NOG ENOG410ZNSX 500485 Conserved hypothetical, protein ascNOG ENOG4103N9C 500485 conserved hypothetical protein euNOG ENOG410IEWU 500485 Conserved hypothetical protein euroNOG ENOG410M53E 500485 SEL1 eurotNOG ENOG410MMB6 500485 Sel1 repeat fuNOG ENOG410PHQU 500485 conserved hypothetical protein opiNOG ENOG4112SME 500485 Conserved hypothetical protein	NA	NA	K9GLA0_PEND1 Uncharacterized protein OS=Penicillium digitatum (strain Pd1 / CECT 20795) GN=PDIP_03690 PE=4 SV=1	NA	Postia placenta
PDIDSM_03700	Mitochondrial ATPase subunit ATP4, putative [Penicillium digitatum PHI26]	K02127 ATPeF0B, ATP5F1, ATP4 F-type H+-transporting ATPase subunit b -- Metabolism--Energy metabolism--Oxidative phosphorylation|Metabolism--Global and overview maps--Metabolic pathways|Human Diseases--Neurodegenerative diseases--Alzheimer's disease|Human Diseases--Neurodegenerative diseases--Parkinson's disease|Human Diseases--Neurodegenerative diseases--Huntington's disease	NA	KOG3976 Mitochondrial F1F0-ATP synthase, subunit b/ATP4 C Energy production and conversion ;	NOG ENOG410ZUQH 500485 atp synthase ascNOG ENOG4103PG9 500485 Mitochondrial membrane ATP synthase (F(1)F(0) ATP synthase or Complex V) produces ATP from ADP in the presence of a proton gradient across the membrane which is generated by electron transport complexes of the respiratory chain. F-type ATPases consist of two structural domains, F(1) - containing the extramembraneous catalytic core, and…	NA	ATPF_PARBR ATP synthase subunit 4, mitochondrial OS=Paracoccidioides brasiliensis GN=ATP4 PE=2 SV=1	K9GHP3_PEND1 Mitochondrial ATPase subunit ATP4, putative OS=Penicillium digitatum (strain Pd1 / CECT 20795) GN=PDIP_03700 PE=4 SV=1	NA	NA
PDIDSM_03710	Ribosome biogenesis protein Noc4, putative [Penicillium digitatum PHI26]	K14771 NOC4, UTP19 U3 small nucleolar RNA-associated protein 19 -- --	NA	NA	NOG ENOG410YJPG 5057 Nucleolar complex associated 4 homolog (S. cerevisiae) ascNOG ENOG4103JUI 5057 Ribosome biogenesis protein Noc4 euNOG KOG2154 5057 Nucleolar complex associated 4 homolog (S. cerevisiae) fuNOG ENOG410PFB4 5057 Ribosome biogenesis protein Noc4 opiNOG ENOG4112SFR 5057 Nucleolar complex associated 4 homolog (S. cerevisiae)	NA	NA	K9H9H8_PEND1 Ribosome biogenesis protein Noc4, putative OS=Penicillium digitatum (strain Pd1 / CECT 20795) GN=PDIP_03710 PE=4 SV=1	NA	NA
PDIDSM_03720	hypothetical protein PDIG_89450 [Penicillium digitatum PHI26]	NA	NA	NA	NOG ENOG410YUHQ 500485 Extracellular matrix protein ascNOG ENOG4103V6I 500485 Extracellular matrix protein euNOG ENOG410J4IY 500485 Extracellular matrix protein euroNOG ENOG410M9BE 500485 Extracellular matrix protein eurotNOG ENOG410MPCF 500485 Extracellular matrix protein fuNOG ENOG410PSZ4 500485 Extracellular matrix protein opiNOG ENOG4113WXX 500485 Extracellular matrix protein	NA	NA	K9GKC2_PEND1 Uncharacterized protein OS=Penicillium digitatum (strain Pd1 / CECT 20795) GN=PDIP_03720 PE=4 SV=1	NA	NA
PDIDSM_03730	hypothetical protein PDIG_89460 [Penicillium digitatum PHI26]	NA	NA	NA	NOG ENOG410YDHN 500485 Conserved hypothetical, protein ascNOG ENOG4103YCI 500485 Conserved hypothetical protein euNOG ENOG410JAMA 500485 Conserved hypothetical protein euroNOG ENOG410M7PX 500485 conserved hypothetical protein eurotNOG ENOG410MRYC 500485 Inherit from euroNOG: conserved hypothetical protein fuNOG ENOG410PWJW 500485 conserved hypothetical protein opiNOG ENOG41141F3 500485 Conserved …	NA	NA	K9H495_PEND1 Uncharacterized protein OS=Penicillium digitatum (strain Pd1 / CECT 20795) GN=PDIP_03730 PE=4 SV=1	NA	NA
PDIDSM_03740	hypothetical protein PDIG_89470 [Penicillium digitatum PHI26]	NA	NA	NA	NOG ENOG410Z752 500485 NA ascNOG ENOG41042Q9 500485 NA euNOG ENOG410JPW9 500485 NA euroNOG ENOG410MBV7 500485 NA eurotNOG ENOG410MSK0 500485 NA fuNOG ENOG410Q0UU 500485 NA opiNOG ENOG4114E78 500485 NA	NA	NA	K9GLA9_PEND1 Uncharacterized protein OS=Penicillium digitatum (strain Pd1 / CECT 20795) GN=PDIP_03740 PE=4 SV=1	NA	NA
PDIDSM_03750	DNA repair/transcription protein, putative [Penicillium digitatum PHI26]	K15075 MET18, MMS19 DNA repair/transcription protein MET18/MMS19 -- --	NA	NA	NOG ENOG410XNMZ 500485 MMS19 nucleotide excision repair homolog (S. cerevisiae) ascNOG ENOG4103M9G 500485 DNA repair transcription protein euNOG KOG1967 500485 MMS19 nucleotide excision repair homolog (S. cerevisiae) euroNOG ENOG410MC7N 500485 DNA repair transcription protein eurotNOG ENOG410MMM1 500485 DNA repair transcription protein fuNOG ENOG410PIBN 500485 DNA repair transcription protein opi…	NA	NA	K9GHP7_PEND1 DNA repair/transcription protein, putative OS=Penicillium digitatum (strain Pd1 / CECT 20795) GN=PDIP_03750 PE=4 SV=1	NA	NA
PDIDSM_03760	hypothetical protein PDIG_89490 [Penicillium digitatum PHI26]	NA	NA	NA	NOG ENOG410Y1DR 500485 FAS1 domain-containing protein ascNOG ENOG4103TAC 500485 FAS1 domain-containing protein euNOG ENOG410IZE8 500485 FAS1 domain-containing protein euroNOG ENOG410M8Q0 500485 FAS1 domain-containing protein eurotNOG ENOG410MN5C 500485 Inherit from euroNOG: FAS1 domain-containing protein fuNOG ENOG410PPP5 500485 FAS1 domain-containing protein opiNOG ENOG4113TQ9 500485 FAS1 domain…	NA	YFAS1_ASPFU FAS1 domain-containing protein AFUA_8G05360 OS=Neosartorya fumigata (strain ATCC MYA-4609 / Af293 / CBS 101355 / FGSC A1100) GN=AFUA_8G05360 PE=3 SV=1	K9H9I6_PEND1 Uncharacterized protein OS=Penicillium digitatum (strain Pd1 / CECT 20795) GN=PDIP_03760 PE=4 SV=1	NA	NA
PDIDSM_03770	hypothetical protein PDIG_89500 [Penicillium digitatum PHI26]	NA	NA	KOG3188 Uncharacterized conserved protein S Function unknown ;	NOG ENOG410XQK6 500485 ER membrane protein complex subunit 3 ascNOG ENOG4103PBZ 500485 DUF850 domain protein euNOG KOG3188 500485 ER membrane protein complex subunit 3 euroNOG ENOG410M676 500485 DUF850 domain protein eurotNOG ENOG410MKXZ 500485 DUF850 domain protein fuNOG ENOG410PKAD 500485 DUF850 domain protein opiNOG ENOG4112R67 500485 ER membrane protein complex subunit 3	NA	YNY3_SCHPO ER membrane protein complex subunit 3 OS=Schizosaccharomyces pombe (strain 972 / ATCC 24843) GN=SPBC1711.03 PE=3 SV=1	K9GKC7_PEND1 Uncharacterized protein OS=Penicillium digitatum (strain Pd1 / CECT 20795) GN=PDIP_03770 PE=4 SV=1	NA	NA
PDIDSM_03780	Signal peptidase complex component, putative [Penicillium digitatum PHI26]	NA	NA	NA	NOG ENOG41125HI 500485 signal peptidase complex ascNOG ENOG4103TZT 500485 signal peptidase complex component euNOG ENOG410J0PV 500485 signal peptidase complex euroNOG ENOG410M87N 500485 signal peptidase complex component eurotNOG ENOG410MNNV 500485 Signal peptidase complex component fuNOG ENOG410PQTS 500485 Signal peptidase complex opiNOG ENOG4113V5N 500485 Signal peptidase complex	NA	NA	K9H4A0_PEND1 Signal peptidase complex component, putative OS=Penicillium digitatum (strain Pd1 / CECT 20795) GN=PDIP_03780 PE=4 SV=1	NA	NA
PDIDSM_03790	hypothetical protein PDIG_89520 [Penicillium digitatum PHI26]	K00295 MTD1 methylenetetrahydrofolate dehydrogenase (NAD+) 1.5.1.15 Metabolism--Metabolism of cofactors and vitamins--One carbon pool by folate|Metabolism--Global and overview maps--Metabolic pathways	COG0190 5,10-methylene-tetrahydrofolate dehydrogenase/Methenyl tetrahydrofolate cyclohydrolase H Coenzyme transport and metabolism	KOG0089 Methylenetetrahydrofolate dehydrogenase/methylenetetrahydrofolate cyclohydrolase H Coenzyme transport and metabolism ;	NOG COG0190 500485 Catalyzes the oxidation of 5,10- methylenetetrahydrofolate to 5,10-methenyltetrahydrofolate and then the hydrolysis of 5,10-methenyltetrahydrofolate to 10- formyltetrahydrofolate (By similarity) ascNOG ENOG4103ISF 500485 methylenetetrahydrofolate dehydrogenase euNOG KOG0089 500485 methylenetetrahydrofolate dehydrogenase euroNOG ENOG410M5HX 500485 methylenetetrahydrofolate dehyd…	NA	MTD1_SCHPO Methylenetetrahydrofolate dehydrogenase [NAD(+)] OS=Schizosaccharomyces pombe (strain 972 / ATCC 24843) GN=mtd1 PE=3 SV=1	K9GLB8_PEND1 Uncharacterized protein OS=Penicillium digitatum (strain Pd1 / CECT 20795) GN=PDIP_03790 PE=4 SV=1	NA	NA
PDIDSM_03800	ATP synthase subunit alpha [Penicillium digitatum PHI26]	K02132 ATPeF1A, ATP5A1, ATP1 F-type H+-transporting ATPase subunit alpha -- Metabolism--Energy metabolism--Oxidative phosphorylation|Metabolism--Global and overview maps--Metabolic pathways|Human Diseases--Neurodegenerative diseases--Alzheimer's disease|Human Diseases--Neurodegenerative diseases--Parkinson's disease|Human Diseases--Neurodegenerative diseases--Huntington's disease	COG0056 FoF1-type ATP synthase, alpha subunit C Energy production and conversion	KOG1353 F0F1-type ATP synthase, alpha subunit C Energy production and conversion ;	NOG COG0056 500485 Produces ATP from ADP in the presence of a proton gradient across the membrane. The alpha chain is a regulatory subunit (By similarity) ascNOG ENOG4103IRD 500485 Produces ATP from ADP in the presence of a proton gradient across the membrane (By similarity) euNOG KOG1353 500485 Produces ATP from ADP in the presence of a proton gradient across the membrane (By similarity) euroNOG…	NA	ATPA_NEUCR ATP synthase subunit alpha, mitochondrial OS=Neurospora crassa (strain ATCC 24698 / 74-OR23-1A / CBS 708.71 / DSM 1257 / FGSC 987) GN=atp-1 PE=3 SV=1	K9GHQ1_PEND1 ATP synthase subunit alpha OS=Penicillium digitatum (strain Pd1 / CECT 20795) GN=PDIP_03800 PE=3 SV=1	NA	NA
PDIDSM_03810	hypothetical protein PDIG_89540 [Penicillium digitatum PHI26]	NA	NA	NA	NOG COG4539 500485 PRS2 protein ascNOG ENOG4103S9F 500485 DUF962 domain protein euNOG KOG3292 500485 DUF962 domain protein euroNOG ENOG410M7Y6 500485 DUF962 domain protein eurotNOG ENOG410MNFZ 500485 DUF962 domain protein fuNOG ENOG410PRCX 500485 DUF962 domain protein opiNOG ENOG4113TUV 500485 DUF962 domain protein	NA	NA	K9H9J7_PEND1 Uncharacterized protein OS=Penicillium digitatum (strain Pd1 / CECT 20795) GN=PDIP_03810 PE=4 SV=1	NA	NA
PDIDSM_03820	Pc12g03390 [Penicillium rubens Wisconsin 54-1255]	K03015 RPB7, POLR2G DNA-directed RNA polymerase II subunit RPB7 -- Metabolism--Nucleotide metabolism--Purine metabolism|Metabolism--Nucleotide metabolism--Pyrimidine metabolism|Metabolism--Global and overview maps--Metabolic pathways|Genetic Information Processing--Transcription--RNA polymerase|Human Diseases--Neurodegenerative diseases--Huntington's disease|Human Diseases--Infectious diseases: V…	NA	KOG3298 DNA-directed RNA polymerase subunit E' K Transcription ;	NOG COG1095 500485 DNA-directed RNA Polymerase ascNOG ENOG4103SFN 500485 RNA polymerase II euNOG KOG3298 500485 RNA polymerase II euroNOG ENOG410M827 500485 RNA polymerase II subunit eurotNOG ENOG410MJNI 500485 RNA polymerase II subunit fuNOG ENOG410PG7B 500485 RNA polymerase II opiNOG ENOG4112P7M 500485 RNA polymerase II	NA	RPB7_SCHPO DNA-directed RNA polymerase II subunit rpb7 OS=Schizosaccharomyces pombe (strain 972 / ATCC 24843) GN=rpb7 PE=1 SV=1	B6H0W8_PENRW Pc12g03390 protein OS=Penicillium rubens (strain ATCC 28089 / DSM 1075 / NRRL 1951 / Wisconsin 54-1255) GN=Pc12g03390 PE=4 SV=1	GzOB007 I1RCB7 Gibberella zeae (related: Fusarium graminearum) Unaffected pathogenicity	NA
PDIDSM_03830	hypothetical protein PDIG_89560 [Penicillium digitatum PHI26]	NA	NA	NA	NOG ENOG4110UT1 500485 Conserved hypothetical, protein ascNOG ENOG4103J1V 500485 Conserved hypothetical protein euNOG ENOG410IK3G 500485 Conserved hypothetical protein euroNOG ENOG410M42M 500485 conserved hypothetical protein eurotNOG ENOG410MJSQ 500485 Inherit from euroNOG: conserved hypothetical protein fuNOG ENOG410PHI7 500485 conserved hypothetical protein opiNOG ENOG4113K9T 500485 Conserved …	NA	NA	K9H4A6_PEND1 Uncharacterized protein OS=Penicillium digitatum (strain Pd1 / CECT 20795) GN=PDIP_03830 PE=4 SV=1	NA	NA
PDIDSM_03840	hypothetical protein PDIG_89570 [Penicillium digitatum PHI26]	NA	NA	NA	NOG ENOG410XP07 500485 eukaryotic translation initiation factor 2c ascNOG ENOG4103NBJ 500485 RNA interference and gene silencing protein euNOG KOG1041 500485 Eukaryotic translation initiation factor 2C euroNOG ENOG410M2UP 500485 RNA interference and gene silencing protein eurotNOG ENOG410MH9I 500485 RNA interference and gene silencing protein (Qde2) fuNOG ENOG410PISF 500485 eukaryotic translation…	NA	NA	K9GLC6_PEND1 Qde2 OS=Penicillium digitatum (strain Pd1 / CECT 20795) GN=PDIP_03840 PE=4 SV=1	NA	NA
PDIDSM_03850	C6 transcription factor, putative [Penicillium digitatum PHI26]	NA	NA	NA	NOG ENOG410XVU0 500485 Transcription factor ascNOG ENOG4103PG1 500485 Transcription factor euNOG ENOG410II5M 500485 transcription factor euroNOG ENOG410M6XA 500485 C6 transcription factor eurotNOG ENOG410MJCP 500485 transcription factor fuNOG ENOG410PKDV 500485 Transcription factor opiNOG ENOG4112VA2 500485 Transcription factor	NA	NA	K9GHQ6_PEND1 C6 transcription factor, putative OS=Penicillium digitatum (strain Pd1 / CECT 20795) GN=PDIP_03850 PE=4 SV=1	NA	Aspergillus flavus
PDIDSM_038504	Transcription factor, fungi [Penicillium italicum]	NA	NA	NA	NOG ENOG410YECZ 5507 fungal specific transcription factor ascNOG ENOG4103QID 5507 fungal specific transcription factor euNOG ENOG410IM88 5507 fungal specific transcription factor fuNOG ENOG410PMQS 5507 fungal specific transcription factor hypNOG ENOG410SJ85 5507 Fungal_trans opiNOG ENOG4113IUD 5507 fungal specific transcription factor sordNOG ENOG4119MK1 5507 Fungal_trans	NA	NA	A0A0A2LB96_PENIT Transcription factor, fungi OS=Penicillium italicum GN=PITC_024210 PE=4 SV=1	NA	Aspergillus flavus
PDIDSM_03860	hypothetical protein PDIG_89590 [Penicillium digitatum PHI26]	NA	NA	NA	NOG COG0724 500485 Rna-binding protein ascNOG ENOG4103RZN 500485 nucleic acid-binding protein euNOG KOG4210 500485 Rna binding protein euroNOG ENOG410M87T 500485 nucleic acid-binding protein eurotNOG ENOG410MNFX 500485 nucleic acid-binding protein fuNOG ENOG410PP02 500485 nucleic acid-binding protein opiNOG ENOG4113RWC 500485 nucleic acid-binding protein	NA	NA	K9H9K4_PEND1 Uncharacterized protein OS=Penicillium digitatum (strain Pd1 / CECT 20795) GN=PDIP_03860 PE=4 SV=1	NA	NA
PDIDSM_03870	Peroxin-5 [Penicillium digitatum PHI26]	K13342 PEX5, PXR1 peroxin-5 -- Cellular Processes--Transport and catabolism--Peroxisome	NA	KOG1125 TPR repeat-containing protein R General function prediction only ;	NOG ENOG410XQ6Q 500485 peroxisomal biogenesis factor ascNOG ENOG4103J2Y 500485 Peroxisomal targeting signal receptor euNOG KOG1125 500485 peroxisomal biogenesis factor euroNOG ENOG410M58Y 500485 peroxisomal targeting eurotNOG ENOG410MMYQ 500485 Peroxisomal targeting fuNOG ENOG410PFAB 500485 Peroxisomal targeting signal receptor opiNOG ENOG4112N7X 500485 peroxisomal biogenesis factor	NA	PEX5_YARLI Peroxisomal targeting signal receptor OS=Yarrowia lipolytica (strain CLIB 122 / E 150) GN=PAY32 PE=3 SV=1	K9GHJ1_PEND1 Peroxin-5 OS=Penicillium digitatum (strain Pd1 / CECT 20795) GN=PDIP_03870 PE=4 SV=1	PEX5 I1RC71 Fusarium graminearum Reduced virulence	NA
PDIDSM_03890	hypothetical protein PDIG_76770 [Penicillium digitatum PHI26]	NA	NA	NA	NA	NA	NA	K9GK55_PEND1 Uncharacterized protein OS=Penicillium digitatum (strain Pd1 / CECT 20795) GN=PDIP_03890 PE=4 SV=1	NA	NA
PDIDSM_03900	hypothetical protein PDIG_76780 [Penicillium digitatum PHI26]	NA	NA	NA	NOG ENOG411211V 500485 NA ascNOG ENOG4103TJ1 500485 NA euNOG ENOG410IVXE 500485 NA euroNOG ENOG410M9J2 500485 NA eurotNOG ENOG410MSDE 500485 NA fuNOG ENOG410PQVD 500485 NA opiNOG ENOG4113W3X 500485 NA	NA	NA	K9H436_PEND1 Uncharacterized protein OS=Penicillium digitatum (strain Pd1 / CECT 20795) GN=PDIP_03900 PE=4 SV=1	NA	NA
PDIDSM_03910	hypothetical protein PDIG_76790 [Penicillium digitatum PHI26]	NA	NA	NA	NOG ENOG410XRXE 500485 Conserved hypothetical, protein ascNOG ENOG4103N99 500485 Conserved hypothetical protein euNOG ENOG410IED1 500485 Conserved hypothetical protein euroNOG ENOG410M55G 500485 conserved hypothetical protein eurotNOG ENOG410MJ92 500485 Pfam:DUF185 fuNOG ENOG410PISG 500485 conserved hypothetical protein opiNOG ENOG4113A4C 500485 Conserved hypothetical protein	NA	NA	K9GL19_PEND1 Uncharacterized protein OS=Penicillium digitatum (strain Pd1 / CECT 20795) GN=PDIP_03910 PE=4 SV=1	NA	NA
PDIDSM_03920	Cysteine synthase, putative [Penicillium digitatum PHI26]	K01738 cysK cysteine synthase A 2.5.1.47 Metabolism--Amino acid metabolism--Cysteine and methionine metabolism|Metabolism--Energy metabolism--Sulfur metabolism|Metabolism--Global and overview maps--Metabolic pathways|Metabolism--Global and overview maps--Biosynthesis of secondary metabolites|Metabolism--Global and overview maps--Microbial metabolism in diverse environments|Metabolism--Global and …	COG0031 Cysteine synthase E Amino acid transport and metabolism	KOG1481 Cysteine synthase E Amino acid transport and metabolism ;	NOG COG0031 500485 cysteine biosynthetic process from serine ascNOG ENOG4103KTI 500485 cysteine synthase euNOG KOG1481 500485 cysteine synthase euroNOG ENOG410M3RW 500485 cysteine synthase eurotNOG ENOG410MIBQ 500485 cysteine synthase fuNOG ENOG410PIEF 500485 cysteine synthase opiNOG ENOG4112R6K 500485 cysteine synthase	NA	CYSK2_SCHPO Cysteine synthase 2 OS=Schizosaccharomyces pombe (strain 972 / ATCC 24843) GN=cys12 PE=3 SV=1	K9GHJ6_PEND1 Cysteine synthase, putative OS=Penicillium digitatum (strain Pd1 / CECT 20795) GN=PDIP_03920 PE=4 SV=1	NA	NA
PDIDSM_03930	hypothetical protein PDIG_76810 [Penicillium digitatum PHI26]	NA	NA	NA	NOG ENOG410YPW7 500485 Myb-like DNA-binding domain protein ascNOG ENOG4103VAM 500485 Myb-like DNA-binding domain protein euNOG ENOG410J2E1 500485 Myb-like DNA-binding domain protein euroNOG ENOG410M8XX 500485 Myb-like DNA-binding domain protein eurotNOG ENOG410MNNA 500485 Myb-like DNA-binding domain protein fuNOG ENOG410PSQT 500485 Myb-like DNA-binding domain protein opiNOG ENOG4113XMS 500485 Myb…	NA	NA	K9H9A1_PEND1 Uncharacterized protein OS=Penicillium digitatum (strain Pd1 / CECT 20795) GN=PDIP_03930 PE=4 SV=1	NA	NA
PDIDSM_03940	Atg6p [Penicillium digitatum PHI26]	K08334 BECN1, VPS30, ATG6 beclin 1 -- Cellular Processes--Transport and catabolism--Regulation of autophagy|Cellular Processes--Cell growth and death--Apoptosis - multiple species	NA	NA	NOG ENOG410XQ85 500485 beclin 1 ascNOG ENOG4103KZ2 500485 Autophagy protein Apg6 euNOG KOG2751 500485 beclin 1 euroNOG ENOG410M7GU 500485 Autophagy protein Apg6 eurotNOG ENOG410MMUJ 500485 Autophagy protein Apg6 fuNOG ENOG410PI06 500485 Autophagy protein Apg6 opiNOG ENOG4112SBD 500485 beclin 1	NA	NA	K9GK59_PEND1 Atg6p OS=Penicillium digitatum (strain Pd1 / CECT 20795) GN=PDIP_03940 PE=4 SV=1	Moatg6 MGG_03694 Magnaporthe oryzae (related: Magnaporthe grisea) Loss of pathogenicity	NA
PDIDSM_03950	hypothetical protein PEX1_104760 [Penicillium expansum]	NA	NA	NA	NOG ENOG410YAZF 500485 NA ascNOG ENOG4103W0T 500485 NA euNOG ENOG410J5YF 500485 NA euroNOG ENOG410M9RX 500485 NA eurotNOG ENOG410MSTR 500485 NA fuNOG ENOG410PTYT 500485 NA opiNOG ENOG4114040 500485 NA	NA	NA	A0A0A2ITV0_PENEN Uncharacterized protein OS=Penicillium expansum GN=PEX1_104760 PE=4 SV=1	NA	NA
PDIDSM_03960	Peroxin 13 [Penicillium digitatum PHI26]	K13344 PEX13 peroxin-13 -- Cellular Processes--Transport and catabolism--Peroxisome	NA	NA	NOG ENOG410XRU7 500485 Peroxisomal membrane protein ascNOG ENOG4103IHP 500485 Peroxisomal membrane protein euNOG KOG3875 500485 peroxisomal membrane protein euroNOG ENOG410M4BK 500485 Peroxisomal membrane protein eurotNOG ENOG410MINQ 500485 peroxisomal membrane protein (Pex13) fuNOG ENOG410PFZY 500485 peroxisomal membrane protein opiNOG ENOG4113I1Q 500485 Peroxisomal biogenesis factor 13	NA	PEX13_PICPA Peroxisomal membrane protein PEX13 OS=Komagataella pastoris GN=PEX13 PE=1 SV=1	K9GL25_PEND1 Peroxin 13 OS=Penicillium digitatum (strain Pd1 / CECT 20795) GN=PDIP_03960 PE=4 SV=1	NA	NA
PDIDSM_03970	Oxidoreductin [Penicillium digitatum PHI26]	K10976 ERO1LB ERO1-like protein beta 1.8.4.- Genetic Information Processing--Folding, sorting and degradation--Protein processing in endoplasmic reticulum	NA	NA	NOG COG5061 500485 S. cerevisiae ascNOG ENOG4103J16 500485 Essential oxidoreductase that oxidizes proteins in the endoplasmic reticulum to produce disulfide bonds. Acts by oxidizing directly pdi1 isomerase through a direct disulfide exchange. Does not act as a direct oxidant of folding substrate, but relies on pdi1 to transfer oxidizing equivalent. Does not oxidize all pdi related proteins, sugge…	NA	ERO1_NEUCR Endoplasmic reticulum oxidoreductin-1 OS=Neurospora crassa (strain ATCC 24698 / 74-OR23-1A / CBS 708.71 / DSM 1257 / FGSC 987) GN=ero-1 PE=3 SV=1	K9GHK0_PEND1 Oxidoreductin OS=Penicillium digitatum (strain Pd1 / CECT 20795) GN=PDIP_03970 PE=4 SV=1	NA	NA
PDIDSM_03980	hypothetical protein PDIG_76860 [Penicillium digitatum PHI26]	NA	NA	NA	NA	NA	NA	K9H9A7_PEND1 Uncharacterized protein OS=Penicillium digitatum (strain Pd1 / CECT 20795) GN=PDIP_03980 PE=4 SV=1	NA	NA
PDIDSM_039903	hypothetical protein PDIP_03990 [Penicillium digitatum Pd1]	NA	NA	NA	NA	NA	NA	K9GK66_PEND1 Uncharacterized protein OS=Penicillium digitatum (strain Pd1 / CECT 20795) GN=PDIP_03990 PE=4 SV=1	NA	Aspergillus oryzae
PDIDSM_04010	Beta-glucosidase [Penicillium digitatum PHI26]	K05349 bglX beta-glucosidase 3.2.1.21 Metabolism--Metabolism of other amino acids--Cyanoamino acid metabolism|Metabolism--Carbohydrate metabolism--Starch and sucrose metabolism|Metabolism--Biosynthesis of other secondary metabolites--Phenylpropanoid biosynthesis|Metabolism--Global and overview maps--Metabolic pathways|Metabolism--Global and overview maps--Biosynthesis of secondary metabolites	COG1472 Periplasmic beta-glucosidase and related glycosidases G Carbohydrate transport and metabolism	NA	NOG COG1472 5061 hydrolase family 3 ascNOG ENOG4103K1N 5061 Beta-glucosidases are one of a number of cellulolytic enzymes involved in the degradation of cellulosic biomass. Catalyzes the last step releasing glucose from the inhibitory cellobiose euNOG ENOG410IESU 5061 beta-glucosidase fuNOG ENOG410PFI5 5061 Beta-glucosidases are one of a number of cellulolytic enzymes involved in the degradation …	AA314_02838 GH3 -- -- Archangium gephyra DSM 2261 &beta;-glucosidase (EC 3.2.1.21); xylan 1,4-&beta;-xylosidase (EC 3.2.1.37); &beta;-glucosylceramidase (EC 3.2.1.45); &beta;-N-acetylhexosaminidase (EC 3.2.1.52); &alpha;-L-arabinofuranosidase (EC 3.2.1.55); glucan 1,3-&beta;-glucosidase (EC 3.2.1.58); glucan 1,4-&beta;-glucosidase (EC 3.2.1.74); isoprimeverose-producing oligoxyloglucan hydrolase …	BGLI_NEOFI Probable beta-glucosidase I OS=Neosartorya fischeri (strain ATCC 1020 / DSM 3700 / FGSC A1164 / NRRL 181) GN=bglI PE=3 SV=1	K9GL31_PEND1 Beta-glucosidase OS=Penicillium digitatum (strain Pd1 / CECT 20795) GN=PDIP_04010 PE=3 SV=1	NA	NA
PDIDSM_04020	Sugar transporter [Penicillium digitatum PHI26]	NA	NA	NA	NOG ENOG410XNQK 5061 Transporter ascNOG ENOG4103KNZ 5061 Sugar transporter euNOG KOG0254 5061 transporter fuNOG ENOG410PJ7Z 5061 hexose transporter opiNOG ENOG4112T63 5061 hexose transporter	NA	NA	K9GHK4_PEND1 Sugar transporter OS=Penicillium digitatum (strain Pd1 / CECT 20795) GN=PDIP_04020 PE=4 SV=1	NA	NA
PDIDSM_04030	hypothetical protein PDIG_76910 [Penicillium digitatum PHI26]	NA	NA	NA	NOG COG0142 500485 synthase ascNOG ENOG4103P17 500485 geranylgeranyl pyrophosphate euNOG KOG0777 500485 geranylgeranyl diphosphate synthase euroNOG ENOG410M4ZN 500485 geranylgeranyl pyrophosphate synthase eurotNOG ENOG410MIVX 500485 geranylgeranyl pyrophosphate synthase fuNOG ENOG410PK7M 500485 geranyl-geranyl pyrophosphate opiNOG ENOG4113IAB 500485 geranylgeranyl pyrophosphate	NA	NA	K9H9B5_PEND1 Uncharacterized protein OS=Penicillium digitatum (strain Pd1 / CECT 20795) GN=PDIP_04030 PE=3 SV=1	NA	NA
PDIDSM_04040	hypothetical protein PDIG_76920 [Penicillium digitatum PHI26]	NA	NA	NA	NOG ENOG410YQA8 5057 NA ascNOG ENOG4104007 5057 NA euNOG ENOG410JDEC 5057 NA fuNOG ENOG410PXNM 5057 NA opiNOG ENOG411463M 5057 NA	NA	NA	K9GK72_PEND1 Uncharacterized protein OS=Penicillium digitatum (strain Pd1 / CECT 20795) GN=PDIP_04040 PE=4 SV=1	NA	NA
PDIDSM_04050	hypothetical protein PDIG_76930 [Penicillium digitatum PHI26]	NA	NA	NA	NOG ENOG4110AVR 500485 NA ascNOG ENOG41043NY 500485 NA euNOG ENOG410K0IF 500485 NA euroNOG ENOG410MDAM 500485 NA eurotNOG ENOG410MS86 500485 NA fuNOG ENOG410Q2FZ 500485 NA opiNOG ENOG4114GX0 500485 NA	NA	NA	K9H452_PEND1 Uncharacterized protein OS=Penicillium digitatum (strain Pd1 / CECT 20795) GN=PDIP_04050 PE=4 SV=1	NA	NA
PDIDSM_04070	hypothetical protein PDIG_76950 [Penicillium digitatum PHI26]	NA	NA	NA	NOG ENOG41122KQ 500485 Conserved hypothetical, protein ascNOG ENOG41042UZ 500485 Protein of unknown function (DUF3533) euNOG ENOG410J2YA 500485 Protein of unknown function (DUF3533) euroNOG ENOG410MB5H 500485 Protein of unknown function (DUF3533) eurotNOG ENOG410MR8D 500485 Protein of unknown function (DUF3533) fuNOG ENOG410Q0AR 500485 Protein of unknown function (DUF3533) opiNOG ENOG4113WG7 5004…	NA	NA	K9FUS5_PEND2 Uncharacterized protein OS=Penicillium digitatum (strain PHI26 / CECT 20796) GN=PDIG_76950 PE=4 SV=1	NA	NA
PDIDSM_040802	HCCA isomerase/glutathione S-transferase kappa [Penicillium expansum]	NA	NA	NA	NOG COG3917 500485 dsbA oxidoreductase ascNOG ENOG4103S02 500485 2-hydroxychromene-2-carboxylate isomerase euNOG ENOG410IJK9 500485 glutathione S-transferase kappa 1 euroNOG ENOG410M30G 500485 DSBA-like thioredoxin domain eurotNOG ENOG410MN8S 500485 DSBA-like thioredoxin domain fuNOG ENOG410PPBF 500485 2-hydroxychromene-2-carboxylate isomerase opiNOG ENOG4113RRV 500485 2-hydroxychromene-2-carboxy…	NA	NA	A0A0A2JJY0_PENEN HCCA isomerase/glutathione S-transferase kappa OS=Penicillium expansum GN=PEX1_063460 PE=4 SV=1	NA	NA
PDIDSM_04100	BCS1-like ATPase, putative [Penicillium digitatum PHI26]	K08900 BCS1 mitochondrial chaperone BCS1 -- --	NA	NA	NOG COG0465 500485 Acts as a processive, ATP-dependent zinc metallopeptidase for both cytoplasmic and membrane proteins. Plays a role in the quality control of integral membrane proteins (By similarity) ascNOG ENOG4103KCT 500485 BCS1 N terminal euNOG KOG0743 500485 mitochondrial chaperone euroNOG ENOG410M4A3 500485 BCS1-like ATPase eurotNOG ENOG410MIQ6 500485 BCS1-like ATPase fuNOG ENOG410PHEM 50…	NA	NA	K9H457_PEND1 BCS1-like ATPase, putative OS=Penicillium digitatum (strain Pd1 / CECT 20795) GN=PDIP_04100 PE=3 SV=1	NA	NA
PDIDSM_041002	hypothetical protein PDIG_35870 [Penicillium digitatum PHI26]	K08900 BCS1 mitochondrial chaperone BCS1 -- --	NA	NA	NOG COG0465 5059 Acts as a processive, ATP-dependent zinc metallopeptidase for both cytoplasmic and membrane proteins. Plays a role in the quality control of integral membrane proteins (By similarity) euNOG KOG0743 5059 mitochondrial chaperone	NA	BCS1A_DICDI Probable mitochondrial chaperone BCS1-A OS=Dictyostelium discoideum GN=bcs1la PE=3 SV=1	K9H8Z3_PEND1 Uncharacterized protein OS=Penicillium digitatum (strain Pd1 / CECT 20795) GN=PDIP_05600 PE=3 SV=1	NA	NA
PDIDSM_04110	Type I phosphodiesterase / nucleotide pyrophosphatase family protein [Penicillium digitatum PHI26]	NA	NA	KOG2645 Type I phosphodiesterase/nucleotide pyrophosphatase R General function prediction only ;	NOG COG1524 500485 type i phosphodiesterase nucleotide pyrophosphatase ascNOG ENOG4103KKJ 500485 Type I phosphodiesterase nucleotide pyrophosphatase family protein euNOG KOG2645 500485 ectonucleotide pyrophosphatase phosphodiesterase euroNOG ENOG410M47M 500485 type I phosphodiesterase nucleotide pyrophosphatase family protein eurotNOG ENOG410MJJI 500485 Type I phosphodiesterase nucleotide pyropho…	NA	YGK5_SCHPO Uncharacterized pyrophosphatase/phosphodiesterase C725.05c OS=Schizosaccharomyces pombe (strain 972 / ATCC 24843) GN=SPBC725.05c PE=3 SV=1	K9GL48_PEND1 Type I phosphodiesterase / nucleotide pyrophosphatase family protein OS=Penicillium digitatum (strain Pd1 / CECT 20795) GN=PDIP_04110 PE=4 SV=1	NA	NA
PDIDSM_04130	hypothetical protein PDIG_77010 [Penicillium digitatum PHI26]	NA	NA	NA	NOG ENOG410YA1J 500485 Conserved hypothetical, protein ascNOG ENOG4103Q2K 500485 Conserved hypothetical protein euNOG ENOG410IIQQ 500485 Conserved hypothetical protein euroNOG ENOG410MDF2 500485 Inherit from ascNOG: Conserved hypothetical protein eurotNOG ENOG410MMFN 500485 Inherit from ascNOG: Conserved hypothetical protein fuNOG ENOG410PH98 500485 conserved hypothetical protein opiNOG ENOG4113J…	NA	NA	K9H9C9_PEND1 Uncharacterized protein OS=Penicillium digitatum (strain Pd1 / CECT 20795) GN=PDIP_04130 PE=4 SV=1	NA	NA
PDIDSM_04140	hypothetical protein PDIG_77020 [Penicillium digitatum PHI26]	NA	NA	NA	NOG ENOG4111V1C 500485 Max dimerization protein ascNOG ENOG4103V29 500485 HLH transcription factor (Hpa3) euNOG KOG2483 500485 Max dimerization protein euroNOG ENOG410M598 500485 HLH transcription factor (Hpa3) eurotNOG ENOG410MH70 500485 HLH transcription factor (Hpa3) fuNOG ENOG410PS7I 500485 Transcription factor opiNOG ENOG4113WD6 500485 Transcription factor	NA	NA	K9GK85_PEND1 Uncharacterized protein OS=Penicillium digitatum (strain Pd1 / CECT 20795) GN=PDIP_04140 PE=4 SV=1	NA	NA
PDIDSM_04160	hypothetical protein PDIG_77040 [Penicillium digitatum PHI26]	NA	NA	KOG3844 Predicted component of NuA3 histone acetyltransferase complex B Chromatin structure and dynamics ;	NOG COG3751 500485 oxygenase ascNOG ENOG4103JGY 500485 L-ascorbic acid binding euNOG KOG3844 500485 2-oxoglutarate and iron-dependent oxygenase domain containing 1 euroNOG ENOG410M3W0 500485 Oxidoreductase eurotNOG ENOG410MMRI 500485 Oxidoreductase fuNOG ENOG410PGA6 500485 L-ascorbic acid binding opiNOG ENOG4112P4Q 500485 2-oxoglutarate and iron-dependent oxygenase domain containing 1	NA	OFD1_SCHPO Prolyl 3,4-dihydroxylase ofd1 OS=Schizosaccharomyces pombe (strain 972 / ATCC 24843) GN=ofd1 PE=1 SV=1	K9GL56_PEND1 Uncharacterized protein OS=Penicillium digitatum (strain Pd1 / CECT 20795) GN=PDIP_04160 PE=4 SV=1	NA	NA
PDIDSM_04180	hypothetical protein PDIG_77060 [Penicillium digitatum PHI26]	NA	NA	NA	NOG ENOG4111ITA 500485 NA ascNOG ENOG4103Z87 500485 NA euNOG ENOG410J0H0 500485 NA euroNOG ENOG410M81T 500485 NA eurotNOG ENOG410MQVD 500485 NA fuNOG ENOG410PWND 500485 NA opiNOG ENOG4113R1A 500485 NA	NA	NA	K9H9D8_PEND1 Uncharacterized protein OS=Penicillium digitatum (strain Pd1 / CECT 20795) GN=PDIP_04180 PE=4 SV=1	NA	NA
PDIDSM_04190	hypothetical protein PDIG_77070 [Penicillium digitatum PHI26]	NA	NA	NA	NA	NA	NA	K9GK91_PEND1 Uncharacterized protein OS=Penicillium digitatum (strain Pd1 / CECT 20795) GN=PDIP_04190 PE=4 SV=1	NA	NA
PDIDSM_04200	Enoyl-CoA hydratase/isomerase family protein [Penicillium digitatum PHI26]	NA	COG1024 Enoyl-CoA hydratase/carnithine racemase I Lipid transport and metabolism	NA	NOG ENOG410YFAM 500485 Enoyl-CoA hydratase ascNOG ENOG4103PIW 500485 enoyl-CoA hydratase isomerase family protein euNOG ENOG410IJRA 500485 enoyl-CoA hydratase isomerase family protein euroNOG ENOG410M4HJ 500485 Enoyl-CoA hydratase isomerase eurotNOG ENOG410MPGE 500485 enoyl-CoA hydratase isomerase family protein fuNOG ENOG410PHMG 500485 enoyl-CoA hydratase isomerase family protein opiNOG ENOG4113…	NA	NA	K9H466_PEND1 Enoyl-CoA hydratase/isomerase family protein OS=Penicillium digitatum (strain Pd1 / CECT 20795) GN=PDIP_04200 PE=4 SV=1	NA	NA
PDIDSM_04210	NADPH-dependent methylglyoxal reductase (D-lactaldehyde dehydrogenase, putative) [Penicillium digitatum PHI26]	NA	NA	NA	NOG COG0451 441960 Nad-dependent epimerase dehydratase ascNOG ENOG4103PJH 441960 3-beta hydroxysteroid dehydrogenase/isomerase family euNOG KOG1502 441960 reductase euroNOG ENOG410M4D7 441960 reductase eurotNOG ENOG410MR2D 441960 3-beta hydroxysteroid dehydrogenase/isomerase family fuNOG ENOG410PMCJ 441960 3-beta hydroxysteroid dehydrogenase/isomerase family opiNOG ENOG4113NNV 441960 3-beta hydro…	NA	NA	K9GL65_PEND1 NADPH-dependent methylglyoxal reductase (D-lactaldehyde dehydrogenase, putative) OS=Penicillium digitatum (strain Pd1 / CECT 20795) GN=PDIP_04210 PE=3 SV=1	NA	NA
PDIDSM_04240	Transcription initiation factor TFIID subunit 7, putative [Penicillium digitatum PHI26]	K03132 TAF7 transcription initiation factor TFIID subunit 7 -- Genetic Information Processing--Transcription--Basal transcription factors	NA	NA	NOG COG5414 500485 RNA polymerase II, TATA box binding protein (TBP)-associated factor ascNOG ENOG4103KSS 500485 Transcription initiation factor TFIID subunit 7 euNOG KOG4011 500485 RNA polymerase II, TATA box binding protein (TBP)-associated factor euroNOG ENOG410M2MN 500485 Transcription initiation factor TFIID subunit 7 eurotNOG ENOG410MMYJ 500485 transcription initiation factor TFIID subunit …	NA	NA	K9GK94_PEND1 Transcription initiation factor TFIID subunit 7, putative OS=Penicillium digitatum (strain Pd1 / CECT 20795) GN=PDIP_04240 PE=4 SV=1	NA	NA
PDIDSM_04250	hypothetical protein PDIG_77130 [Penicillium digitatum PHI26]	NA	NA	NA	NA	NA	NA	K9H472_PEND1 Uncharacterized protein OS=Penicillium digitatum (strain Pd1 / CECT 20795) GN=PDIP_04250 PE=4 SV=1	NA	NA
PDIDSM_042503	hypothetical protein PDIG_77130 [Penicillium digitatum PHI26]	NA	NA	NA	NA	NA	NA	A0A0G4NVL5_PENCA Str. FM013 OS=Penicillium camembertii GN=PCAMFM013_S001g001055 PE=4 SV=1	NA	NA
PDIDSM_042505	unnamed protein product [Penicillium roqueforti FM164]	NA	NA	NA	NA	NA	NA	W6PYM4_PENRO Genomic scaffold, ProqFM164S01 OS=Penicillium roqueforti FM164 GN=PROQFM164_S01g000873 PE=4 SV=1	NA	NA
PDIDSM_042603	hypothetical protein PDIG_77140 [Penicillium digitatum PHI26]	NA	NA	NA	NA	NA	NA	K9GL74_PEND1 Uncharacterized protein OS=Penicillium digitatum (strain Pd1 / CECT 20795) GN=PDIP_04260 PE=4 SV=1	NA	NA
PDIDSM_04320	NADH-ubiquinone oxidoreductase 12 kDa subunit, putative [Penicillium digitatum PHI26]	K03966 NDUFB10 NADH dehydrogenase (ubiquinone) 1 beta subcomplex subunit 10 -- Metabolism--Energy metabolism--Oxidative phosphorylation|Metabolism--Global and overview maps--Metabolic pathways|Human Diseases--Endocrine and metabolic diseases--Non-alcoholic fatty liver disease (NAFLD)|Human Diseases--Neurodegenerative diseases--Alzheimer's disease|Human Diseases--Neurodegenerative diseases--Parkin…	NA	NA	NOG ENOG4111SBS 500485 NADH-ubiquinone oxidoreductase 12 kda subunit ascNOG ENOG4103ZKF 500485 NADH-ubiquinone oxidoreductase 12 kda subunit euNOG ENOG410IZ2S 500485 NADH-ubiquinone oxidoreductase 12 kda subunit euroNOG ENOG410M8KZ 500485 NADH-ubiquinone oxidoreductase 12 kda subunit eurotNOG ENOG410MNM5 500485 NADH-ubiquinone oxidoreductase 12 kda subunit fuNOG ENOG410PTQ7 500485 NADH-ubiquinone…	NA	NDUS6_NEUCR NADH-ubiquinone oxidoreductase 12 kDa subunit, mitochondrial OS=Neurospora crassa (strain ATCC 24698 / 74-OR23-1A / CBS 708.71 / DSM 1257 / FGSC 987) GN=nuo-12.3 PE=3 SV=2	K9GHN0_PEND1 NADH-ubiquinone oxidoreductase 12 kDa subunit, putative OS=Penicillium digitatum (strain Pd1 / CECT 20795) GN=PDIP_04320 PE=4 SV=1	NA	NA
PDIDSM_04330	Alpha-1,6-mannosyltransferase subunit, putative [Penicillium digitatum Pd1]	K05531 MNN10 mannan polymerase II complex MNN10 subunit 2.4.1.- Metabolism--Glycan biosynthesis and metabolism--Various types of N-glycan biosynthesis|Metabolism--Global and overview maps--Metabolic pathways	NA	KOG4748 Subunit of Golgi mannosyltransferase complex GM Carbohydrate transport and metabolism ; Cell wall/membrane/envelope biogenesis ;	NOG ENOG410XSJS 500485 glycosyltransferase ascNOG ENOG4103KW3 500485 K05531 mannan polymerase II complex MNN10 subunit EC 2.4.1 euNOG KOG4748 500485 Glycosyltransferase euroNOG ENOG410M4UD 500485 Alpha-1,6-mannosyltransferase subunit eurotNOG ENOG410MK41 500485 Alpha-1,6-mannosyltransferase subunit fuNOG ENOG410PHXF 500485 K05531 mannan polymerase II complex MNN10 subunit EC 2.4.1 opiNOG ENOG4112…	Pc12g01040 GT34 -- B6GYG7 Penicillium chrysogenum Wisconsin 54-1255 (PenchWisc1_1) UDP-Gal: galactomannan &alpha;-1,6-galactosyltransferase (EC 2.4.1.-); UDP-Xyl: xyloglucan &alpha;-1,6-xylosyltransferase (EC 2.4.2.39); &alpha;-1,2-galactosyltransferase (EC 2.4.1.-) NA	MNN10_YEAST Probable alpha-1,6-mannosyltransferase MNN10 OS=Saccharomyces cerevisiae (strain ATCC 204508 / S288c) GN=MNN10 PE=1 SV=1	K9H9F8_PEND1 Alpha-1,6-mannosyltransferase subunit, putative OS=Penicillium digitatum (strain Pd1 / CECT 20795) GN=PDIP_04330 PE=4 SV=1	NA	Penicillium marneffei
PDIDSM_04340	Protein kinase, putative [Penicillium digitatum PHI26]	NA	NA	NA	NOG ENOG410YA63 500485 doublecortin-like kinase ascNOG ENOG4103JVW 500485 serine threonine protein kinase euNOG KOG0615 500485 serine threonine-protein kinase euroNOG ENOG410M7C9 500485 Protein kinase, putative eurotNOG ENOG410MI4F 500485 FHA fuNOG ENOG410PG0H 500485 serine threonine protein kinase opiNOG ENOG4113HXT 500485 serine threonine protein kinase	NA	NA	K9GKA6_PEND1 Protein kinase, putative OS=Penicillium digitatum (strain Pd1 / CECT 20795) GN=PDIP_04340 PE=4 SV=1	NA	Histoplasma capsulatum
PDIDSM_04350	hypothetical protein PDIG_77230 [Penicillium digitatum PHI26]	K01620 ltaE threonine aldolase 4.1.2.48 Metabolism--Amino acid metabolism--Glycine, serine and threonine metabolism|Metabolism--Global and overview maps--Metabolic pathways|Metabolism--Global and overview maps--Biosynthesis of secondary metabolites|Metabolism--Global and overview maps--Microbial metabolism in diverse environments|Metabolism--Global and overview maps--Biosynthesis of antibiotics|M…	COG2008 Threonine aldolase E Amino acid transport and metabolism	KOG1368 Threonine aldolase E Amino acid transport and metabolism ;	NOG COG2008 500485 Aldolase ascNOG ENOG4103K3E 500485 Threonine aldolase euNOG KOG1368 500485 Aldolase euroNOG ENOG410M604 500485 Threonine aldolase eurotNOG ENOG410MMXZ 500485 Beta-eliminating lyase fuNOG ENOG410PGQW 500485 Threonine aldolase opiNOG ENOG4112SK4 500485 Threonine aldolase	NA	GLY1_ASHGO Low-specificity L-threonine aldolase OS=Ashbya gossypii (strain ATCC 10895 / CBS 109.51 / FGSC 9923 / NRRL Y-1056) GN=GLY1 PE=3 SV=3	K9H482_PEND1 Uncharacterized protein OS=Penicillium digitatum (strain Pd1 / CECT 20795) GN=PDIP_04350 PE=4 SV=1	TOXG AAD47837 Cochliobolus carbonum Reduced virulence	NA
PDIDSM_04370	hypothetical protein PEXP_022570 [Penicillium expansum]	NA	NA	NA	NOG ENOG410XWWT 5057 NA ascNOG ENOG4103K7X 5057 NA euNOG ENOG410IGPS 5057 NA fuNOG ENOG410PJFD 5057 NA opiNOG ENOG41136E5 5057 NA	NA	NA	A0A0A2IJZ2_PENEN Uncharacterized protein OS=Penicillium expansum GN=PEX1_038510 PE=4 SV=1	NA	NA
PDIDSM_04400	hypothetical protein PDIG_77280 [Penicillium digitatum PHI26]	NA	COG3537 Putative alpha-1,2-mannosidase G Carbohydrate transport and metabolism	NA	NOG COG3537 500485 Alpha-1,2-mannosidase ascNOG ENOG4103XJP 500485 Glycosyl hydrolase family 92 euNOG ENOG410IJ9H 500485 Glycosyl hydrolase family 92 euroNOG ENOG410MCNY 500485 Glycosyl hydrolase family 92 eurotNOG ENOG410MQ8F 500485 Glycosyl hydrolase family 92 fuNOG ENOG410PJNE 500485 Glycosyl hydrolase family 92 opiNOG ENOG4112T4S 500485 Glycosyl hydrolase family 92	Bcav_0134 GH92 -- C5BV25 Beutenbergia cavernae DSM 12333 mannosyl-oligosaccharide &alpha;-1,2-mannosidase (EC 3.2.1.113); mannosyl-oligosaccharide &alpha;-1,3-mannosidase (EC 3.2.1.-); mannosyl-oligosaccharide &alpha;-1,6-mannosidase (EC 3.2.1.-);&alpha;-mannosidase (EC 3.2.1.24); &alpha;-1,2-mannosidase (EC 3.2.1.-); &alpha;-1,3-mannosidase (EC 3.2.1.-); &alpha;-1,4-mannosidase (EC 3.2.1.-); man…	NA	K9H420_PEND1 Uncharacterized protein OS=Penicillium digitatum (strain Pd1 / CECT 20795) GN=PDIP_04400 PE=4 SV=1	NA	NA
PDIDSM_04480	hypothetical protein PDIG_77360 [Penicillium digitatum PHI26]	NA	NA	NA	NA	NA	NA	K9H990_PEND1 Uncharacterized protein OS=Penicillium digitatum (strain Pd1 / CECT 20795) GN=PDIP_04480 PE=4 SV=1	NA	NA
PDIDSM_04490	hypothetical protein PDIG_77370 [Penicillium digitatum PHI26]	NA	NA	NA	NOG ENOG41104ZG 36630 NA ascNOG ENOG4104E95 36630 NA euNOG ENOG410IW02 36630 NA euroNOG ENOG410MDP5 36630 NA eurotNOG ENOG410MPSB 36630 NA fuNOG ENOG410QEFC 36630 NA opiNOG ENOG4113H01 36630 NA	AO090011000010 GH131 -- Q2U1J1 Aspergillus oryzae RIB40 broad specificity exo-&beta;-1,3/1,6-glucanase with endo-&beta;-1,4-glucanase activity (EC 3.2.1.-); Family created after Lafond et al. (2012) AEM 78:8540-8546 [PMID:23023747] who have shown that the Podospora anserina protein encoded by gene Pa_3_10940 is a broad specificity b-glucanase with exo-b-1,3/1,6- and endo-b-1,4-glucanase activity	NA	K9GK51_PEND1 Uncharacterized protein OS=Penicillium digitatum (strain Pd1 / CECT 20795) GN=PDIP_04490 PE=4 SV=1	NA	NA
PDIDSM_04520	hypothetical protein PDIG_77410 [Penicillium digitatum PHI26]	NA	NA	NA	NOG ENOG4111BEX 5061 Phosphotransferase enzyme family ascNOG ENOG4103X0C 5061 Phosphotransferase enzyme family euNOG ENOG410J92P 5061 Phosphotransferase enzyme family euroNOG ENOG410M4Q6 5061 Phosphotransferase enzyme family eurotNOG ENOG410MR2S 5061 Phosphotransferase enzyme family fuNOG ENOG410PUSY 5061 Phosphotransferase enzyme family opiNOG ENOG41140NH 5061 Phosphotransferase enzyme family	NA	NA	K9H970_PEND1 Uncharacterized protein OS=Penicillium digitatum (strain Pd1 / CECT 20795) GN=PDIP_04520 PE=4 SV=1	NA	Aspergillus flavus
PDIDSM_045202	hypothetical protein PDIG_77410 [Penicillium digitatum PHI26]	NA	NA	NA	NOG ENOG4111BEX 5061 Phosphotransferase enzyme family ascNOG ENOG4103X0C 5061 Phosphotransferase enzyme family euNOG ENOG410J92P 5061 Phosphotransferase enzyme family euroNOG ENOG410M4Q6 5061 Phosphotransferase enzyme family eurotNOG ENOG410MR2S 5061 Phosphotransferase enzyme family fuNOG ENOG410PUSY 5061 Phosphotransferase enzyme family opiNOG ENOG41140NH 5061 Phosphotransferase enzyme family	NA	NA	K9H970_PEND1 Uncharacterized protein OS=Penicillium digitatum (strain Pd1 / CECT 20795) GN=PDIP_04520 PE=4 SV=1	NA	Aspergillus flavus
PDIDSM_04530	Integral membrane protein, putative [Penicillium digitatum PHI26]	K01051 E3.1.1.11 pectinesterase 3.1.1.11 Metabolism--Carbohydrate metabolism--Pentose and glucuronate interconversions|Metabolism--Carbohydrate metabolism--Starch and sucrose metabolism|Metabolism--Global and overview maps--Metabolic pathways	NA	NA	NOG ENOG410YC3C 5085 integral membrane protein ascNOG ENOG4103SHK 5085 integral membrane protein euNOG ENOG410IY10 5085 integral membrane protein euroNOG ENOG410M915 5085 integral membrane protein eurotNOG ENOG410MI9U 5085 Inherit from euroNOG: integral membrane protein fuNOG ENOG410PNYD 5085 integral membrane protein opiNOG ENOG4113RNE 5085 integral membrane protein	NA	NA	K9GK23_PEND1 Integral membrane protein, putative OS=Penicillium digitatum (strain Pd1 / CECT 20795) GN=PDIP_04530 PE=4 SV=1	NA	Leptosphaeria maculans
PDIDSM_045302	Integral membrane protein, putative [Penicillium digitatum PHI26]	NA	NA	NA	NOG ENOG410YC3C 5085 integral membrane protein ascNOG ENOG4103SHK 5085 integral membrane protein euNOG ENOG410IY10 5085 integral membrane protein euroNOG ENOG410M915 5085 integral membrane protein eurotNOG ENOG410MI9U 5085 Inherit from euroNOG: integral membrane protein fuNOG ENOG410PNYD 5085 integral membrane protein opiNOG ENOG4113RNE 5085 integral membrane protein	NA	NA	K9GK23_PEND1 Integral membrane protein, putative OS=Penicillium digitatum (strain Pd1 / CECT 20795) GN=PDIP_04530 PE=4 SV=1	NA	Leptosphaeria maculans
PDIDSM_045303	hypothetical protein PEXP_023990 [Penicillium expansum]	NA	NA	NA	NOG ENOG410YC3C 500485 integral membrane protein ascNOG ENOG4103SHK 500485 integral membrane protein euNOG ENOG410IY10 500485 integral membrane protein euroNOG ENOG410M915 500485 integral membrane protein eurotNOG ENOG410MI9U 500485 Inherit from euroNOG: integral membrane protein fuNOG ENOG410PNYD 500485 integral membrane protein opiNOG ENOG4113RNE 500485 integral membrane protein	NA	NA	A0A0A2IJA6_PENEN Uncharacterized protein OS=Penicillium expansum GN=PEX1_036640 PE=4 SV=1	NA	Leptosphaeria maculans
PDIDSM_04540	Sugar transporter, putative [Penicillium digitatum PHI26]	K08141 MAL MFS transporter, SP family, general alpha glucoside:H+ symporter -- --	NA	NA	NOG ENOG410XNQK 500485 Transporter ascNOG ENOG4103MI0 500485 maltose permease euNOG KOG0254 500485 transporter euroNOG ENOG410MDND 500485 Sugar (and other) transporter eurotNOG ENOG410MQBU 500485 Sugar (and other) transporter fuNOG ENOG410PF97 500485 Maltose permease opiNOG ENOG4112QKD 500485 Maltose permease	NA	NA	K9H404_PEND1 Sugar transporter, putative OS=Penicillium digitatum (strain Pd1 / CECT 20795) GN=PDIP_04540 PE=3 SV=1	NA	NA
PDIDSM_045402	Sugar transporter, putative [Penicillium digitatum PHI26]	K08141 MAL MFS transporter, SP family, general alpha glucoside:H+ symporter -- --	NA	NA	NOG ENOG410XNQK 500485 Transporter ascNOG ENOG4103MI0 500485 maltose permease euNOG KOG0254 500485 transporter euroNOG ENOG410MDND 500485 Sugar (and other) transporter eurotNOG ENOG410MQBU 500485 Sugar (and other) transporter fuNOG ENOG410PF97 500485 Maltose permease opiNOG ENOG4112QKD 500485 Maltose permease	NA	NA	K9H404_PEND1 Sugar transporter, putative OS=Penicillium digitatum (strain Pd1 / CECT 20795) GN=PDIP_04540 PE=3 SV=1	NA	NA
PDIDSM_045409	NA	NA	NA	NA	NA	NA	NA	NA	NA	NA
PDIDSM_04550	hypothetical protein PDIG_77440 [Penicillium digitatum PHI26]	NA	NA	NA	NOG ENOG410Z82E 500485 NA ascNOG ENOG4104255 500485 NA euNOG ENOG410JM1X 500485 NA euroNOG ENOG410MAK2 500485 NA eurotNOG ENOG410MTEW 500485 NA fuNOG ENOG410PZID 500485 NA opiNOG ENOG4114A82 500485 NA	NA	NA	K9GKZ3_PEND1 Uncharacterized protein OS=Penicillium digitatum (strain Pd1 / CECT 20795) GN=PDIP_04550 PE=4 SV=1	NA	NA
PDIDSM_045502	hypothetical protein PDIG_77440 [Penicillium digitatum PHI26]	NA	NA	NA	NOG ENOG410Z82E 500485 NA ascNOG ENOG4104255 500485 NA euNOG ENOG410JM1X 500485 NA euroNOG ENOG410MAK2 500485 NA eurotNOG ENOG410MTEW 500485 NA fuNOG ENOG410PZID 500485 NA opiNOG ENOG4114A82 500485 NA	NA	NA	K9GKZ3_PEND1 Uncharacterized protein OS=Penicillium digitatum (strain Pd1 / CECT 20795) GN=PDIP_04550 PE=4 SV=1	NA	NA
PDIDSM_04560	hypothetical protein PDIG_77450 [Penicillium digitatum PHI26]	K06902 UMF1 MFS transporter, UMF1 family -- --	NA	NA	NOG COG2270 500485 Major Facilitator superfamily ascNOG ENOG4103IKY 500485 Vacuolar effluxer which mediate the efflux of amino acids resulting from autophagic degradation. The release of autophagic amino acids allows the maintenance of protein synthesis and viability during nitrogen starvation (By similarity) euNOG ENOG410IHQN 500485 Vacuolar effluxer which mediate the efflux of amino acids resul…	NA	AT222_PENRW Autophagy-related protein 22-2 OS=Penicillium rubens (strain ATCC 28089 / DSM 1075 / NRRL 1951 / Wisconsin 54-1255) GN=atg22-2 PE=3 SV=1	K9GHG9_PEND1 Uncharacterized protein OS=Penicillium digitatum (strain Pd1 / CECT 20795) GN=PDIP_04560 PE=4 SV=1	NA	NA
PDIDSM_045602	Major facilitator superfamily domain, general substrate transporter [Penicillium italicum]	K06902 UMF1 MFS transporter, UMF1 family -- --	NA	NA	NOG COG2270 500485 Major Facilitator superfamily ascNOG ENOG4103IKY 500485 Vacuolar effluxer which mediate the efflux of amino acids resulting from autophagic degradation. The release of autophagic amino acids allows the maintenance of protein synthesis and viability during nitrogen starvation (By similarity) euNOG ENOG410IHQN 500485 Vacuolar effluxer which mediate the efflux of amino acids resul…	NA	AT221_PENRW Autophagy-related protein 22-1 OS=Penicillium rubens (strain ATCC 28089 / DSM 1075 / NRRL 1951 / Wisconsin 54-1255) GN=atg22-1 PE=3 SV=1	A0A0A2KZE5_PENIT Major facilitator superfamily domain, general substrate transporter OS=Penicillium italicum GN=PITC_050690 PE=4 SV=1	NA	NA
PDIDSM_04570	hypothetical protein PDIP_04570 [Penicillium digitatum Pd1]	NA	NA	NA	NOG ENOG4111ZC2 500485 NmrA-like family ascNOG ENOG4103N51 500485 NmrA-like family euNOG ENOG410IM3G 500485 NmrA-like family euroNOG ENOG410MBZ6 500485 NAD dependent epimerase dehydratase family protein eurotNOG ENOG410MMIR 500485 NAD dependent epimerase dehydratase family protein fuNOG ENOG410PH68 500485 NmrA-like family opiNOG ENOG4113N06 500485 NmrA-like family	NA	NA	K9H975_PEND1 Uncharacterized protein OS=Penicillium digitatum (strain Pd1 / CECT 20795) GN=PDIP_04570 PE=4 SV=1	NA	NA
PDIDSM_04580	hypothetical protein PDIG_77470 [Penicillium digitatum PHI26]	NA	NA	NA	NOG ENOG410XZVM 500485 Phosphatidylethanolamine-binding protein ascNOG ENOG41044N3 500485 Phosphatidylethanolamine-binding protein euNOG ENOG410JZVH 500485 Phosphatidylethanolamine-binding protein euroNOG ENOG410MAQY 500485 Phosphatidylethanolamine-binding protein eurotNOG ENOG410MNYC 500485 Phosphatidylethanolamine-binding protein fuNOG ENOG410Q1IR 500485 Phosphatidylethanolamine-binding protein…	NA	NA	K9GK29_PEND1 Uncharacterized protein OS=Penicillium digitatum (strain Pd1 / CECT 20795) GN=PDIP_04580 PE=4 SV=1	NA	NA
PDIDSM_04590	hypothetical protein PDIG_77480 [Penicillium digitatum PHI26]	NA	NA	NA	NOG ENOG410Y7SY 500485 C6 finger domain protein euNOG ENOG410IWRS 500485 Inherit from NOG: C6 finger domain protein	NA	NA	K9H411_PEND1 Uncharacterized protein OS=Penicillium digitatum (strain Pd1 / CECT 20795) GN=PDIP_04590 PE=4 SV=1	NA	Trichoderma reesei
PDIDSM_04600	hypothetical protein PDIG_77490 [Penicillium digitatum PHI26]	NA	NA	NA	NOG ENOG410YZZQ 500485 Phosphatidylethanolamine-binding protein ascNOG ENOG4103W7E 500485 Phosphatidylethanolamine-binding protein euNOG ENOG410J3T0 500485 Phosphatidylethanolamine-binding protein euroNOG ENOG410MDE6 500485 Phosphatidylethanolamine-binding protein eurotNOG ENOG410MPC2 500485 Phosphatidylethanolamine-binding protein fuNOG ENOG410PU56 500485 Phosphatidylethanolamine-binding protein…	NA	NA	K9GKZ6_PEND1 Uncharacterized protein OS=Penicillium digitatum (strain Pd1 / CECT 20795) GN=PDIP_04600 PE=4 SV=1	NA	NA
PDIDSM_04620	Citrate synthase [Penicillium digitatum PHI26]	K01647 CS, gltA citrate synthase 2.3.3.1 Metabolism--Carbohydrate metabolism--Citrate cycle (TCA cycle)|Metabolism--Carbohydrate metabolism--Glyoxylate and dicarboxylate metabolism|Metabolism--Global and overview maps--Metabolic pathways|Metabolism--Global and overview maps--Biosynthesis of secondary metabolites|Metabolism--Global and overview maps--Microbial metabolism in diverse environments|Me…	NA	NA	NOG COG0372 500485 citrate synthase ascNOG ENOG41049CV 500485 citrate synthase euNOG KOG2617 500485 citrate synthase euroNOG ENOG410MAAB 500485 citrate synthase eurotNOG ENOG410MISB 500485 citrate synthase fuNOG ENOG410Q1AI 500485 citrate synthase opiNOG ENOG4112TJK 500485 citrate synthase	NA	NA	K9H979_PEND1 Citrate synthase OS=Penicillium digitatum (strain Pd1 / CECT 20795) GN=PDIP_04620 PE=3 SV=1	NA	NA
PDIDSM_04630	hypothetical protein PDIG_77520 [Penicillium digitatum PHI26]	NA	NA	NA	NA	NA	NA	K9GK35_PEND1 Uncharacterized protein OS=Penicillium digitatum (strain Pd1 / CECT 20795) GN=PDIP_04630 PE=4 SV=1	NA	NA
PDIDSM_04640	hypothetical protein PDIG_77530 [Penicillium digitatum PHI26]	NA	NA	NA	NOG COG3791 500485 Glutathione-dependent formaldehyde-activating Gfa ascNOG ENOG4103QX7 500485 DUF636 domain protein euNOG ENOG410IVWC 500485 DUF636 domain protein euroNOG ENOG410ME59 500485 DUF636 domain protein eurotNOG ENOG410MNM6 500485 DUF636 domain protein fuNOG ENOG410PMVZ 500485 DUF636 domain protein opiNOG ENOG4113QP3 500485 DUF636 domain protein	NA	NA	K9H416_PEND1 Uncharacterized protein OS=Penicillium digitatum (strain Pd1 / CECT 20795) GN=PDIP_04640 PE=4 SV=1	NA	NA
PDIDSM_04650	hypothetical protein PDIG_77540 [Penicillium digitatum PHI26]	NA	NA	NA	NOG ENOG410YZEA 162425 Seed maturation protein ascNOG ENOG4103UUV 162425 Seed maturation protein euNOG ENOG410J3TE 162425 Seed maturation protein euroNOG ENOG410M9QT 162425 Inherit from ascNOG: Seed maturation protein eurotNOG ENOG410MP0M 162425 Seed maturation protein fuNOG ENOG410PRV4 162425 Seed maturation protein opiNOG ENOG4113XQU 162425 Seed maturation protein	NA	NA	K9GKZ9_PEND1 Uncharacterized protein OS=Penicillium digitatum (strain Pd1 / CECT 20795) GN=PDIP_04650 PE=4 SV=1	NA	NA
PDIDSM_04660	hypothetical protein PDIG_77550 [Penicillium digitatum PHI26]	NA	NA	NA	NOG ENOG4110IHY 500485 Transcription factor ascNOG ENOG4103KHY 500485 Transcription factor euNOG ENOG410IF45 500485 Transcription factor euroNOG ENOG410MARR 500485 Fungal Zn(2)-Cys(6) binuclear cluster domain eurotNOG ENOG410MKP8 500485 Fungal Zn(2)-Cys(6) binuclear cluster domain fuNOG ENOG410PHJM 500485 Transcription factor opiNOG ENOG4112Q7G 500485 Transcription factor	NA	NA	K9GHH7_PEND1 Uncharacterized protein OS=Penicillium digitatum (strain Pd1 / CECT 20795) GN=PDIP_04660 PE=4 SV=1	NA	NA
PDIDSM_046702	hypothetical protein PDIP_04670 [Penicillium digitatum Pd1]	NA	NA	KOG2262 Sexual differentiation process protein ISP4 T Signal transduction mechanisms ;	NOG ENOG410XNZC 500485 oligo-peptide transporter ascNOG ENOG4103IN6 500485 oligopeptide transporter euNOG KOG2262 500485 oligopeptide transporter euroNOG ENOG410M64U 500485 oligopeptide transporter eurotNOG ENOG410MKIY 500485 Small oligopeptide transporter, OPT family fuNOG ENOG410PFPV 500485 oligopeptide transporter opiNOG ENOG4112N9F 500485 oligopeptide transporter	NA	ISP4_SCHPO Sexual differentiation process protein isp4 OS=Schizosaccharomyces pombe (strain 972 / ATCC 24843) GN=isp4 PE=2 SV=2	K9H983_PEND1 Uncharacterized protein OS=Penicillium digitatum (strain Pd1 / CECT 20795) GN=PDIP_04670 PE=4 SV=1	CgOPT1 C6ZRH8 Colletotrichum gloeosporioides f. sp. aeschynomenes Reduced virulence	NA
PDIDSM_04680	Cytochrome P450 benzoate 4-monooxygenase, putative [Penicillium digitatum PHI26]	K07824 E1.14.13.12 benzoate 4-monooxygenase 1.14.13.12 Metabolism--Xenobiotics biodegradation and metabolism--Benzoate degradation|Metabolism--Xenobiotics biodegradation and metabolism--Aminobenzoate degradation|Metabolism--Global and overview maps--Metabolic pathways|Metabolism--Global and overview maps--Microbial metabolism in diverse environments|Metabolism--Global and overview maps--Degradati…	NA	NA	NOG COG2124 500485 Cytochrome p450 ascNOG ENOG4103JUZ 500485 benzoate 4-monooxygenase euNOG KOG0158 500485 Cytochrome p450 euroNOG ENOG410MA9C 500485 benzoate 4-monooxygenase eurotNOG ENOG410MM24 500485 benzoate 4-monooxygenase fuNOG ENOG410PH46 500485 benzoate 4-monooxygenase opiNOG ENOG4113I20 500485 benzoate 4-monooxygenase	NA	CP53_ASPNG Benzoate 4-monooxygenase OS=Aspergillus niger GN=bphA PE=1 SV=1	K9GK39_PEND1 Cytochrome P450 benzoate 4-monooxygenase, putative OS=Penicillium digitatum (strain Pd1 / CECT 20795) GN=PDIP_04680 PE=3 SV=1	NA	Penicillium chrysogenum
PDIDSM_0468015	Cytochrome P450, putative [Penicillium digitatum PHI26]	NA	NA	NA	NOG COG2124 5061 Cytochrome p450 ascNOG ENOG4103NE4 5061 Cytochrome P450 euNOG KOG0157 5061 Cytochrome p450 euroNOG ENOG410M85N 5061 Cytochrome P450 fuNOG ENOG410PJDN 5061 Cytochrome p450 opiNOG ENOG4113PH1 5061 Cytochrome P450	NA	NA	K9FXU7_PEND1 Cytochrome P450, putative OS=Penicillium digitatum (strain Pd1 / CECT 20795) GN=PDIP_46730 PE=4 SV=1	NA	Aspergillus niger ATCC 1015
PDIDSM_0468016	hypothetical protein SS1G_06520 [Sclerotinia sclerotiorum 1980]	NA	NA	NA	NA	NA	NA	A7EMH2_SCLS1 Putative uncharacterized protein OS=Sclerotinia sclerotiorum (strain ATCC 18683 / 1980 / Ss-1) GN=SS1G_06520 PE=4 SV=1	NA	Aspergillus carbonarius
PDIDSM_046802	Cytochrome P450 benzoate 4-monooxygenase, putative [Penicillium digitatum PHI26]	K07824 E1.14.13.12 benzoate 4-monooxygenase 1.14.13.12 Metabolism--Xenobiotics biodegradation and metabolism--Benzoate degradation|Metabolism--Xenobiotics biodegradation and metabolism--Aminobenzoate degradation|Metabolism--Global and overview maps--Metabolic pathways|Metabolism--Global and overview maps--Microbial metabolism in diverse environments|Metabolism--Global and overview maps--Degradati…	NA	NA	NOG COG2124 500485 Cytochrome p450 ascNOG ENOG4103JUZ 500485 benzoate 4-monooxygenase euNOG KOG0158 500485 Cytochrome p450 euroNOG ENOG410MA9C 500485 benzoate 4-monooxygenase eurotNOG ENOG410MM24 500485 benzoate 4-monooxygenase fuNOG ENOG410PH46 500485 benzoate 4-monooxygenase opiNOG ENOG4113I20 500485 benzoate 4-monooxygenase	NA	CP53_ASPNG Benzoate 4-monooxygenase OS=Aspergillus niger GN=bphA PE=1 SV=1	K9GK39_PEND1 Cytochrome P450 benzoate 4-monooxygenase, putative OS=Penicillium digitatum (strain Pd1 / CECT 20795) GN=PDIP_04680 PE=3 SV=1	NA	Penicillium chrysogenum
PDIDSM_046803	Cytochrome P450 [Penicillium expansum]	K07824 E1.14.13.12 benzoate 4-monooxygenase 1.14.13.12 Metabolism--Xenobiotics biodegradation and metabolism--Benzoate degradation|Metabolism--Xenobiotics biodegradation and metabolism--Aminobenzoate degradation|Metabolism--Global and overview maps--Metabolic pathways|Metabolism--Global and overview maps--Microbial metabolism in diverse environments|Metabolism--Global and overview maps--Degradati…	NA	NA	NOG COG2124 500485 Cytochrome p450 euNOG KOG0157 500485 Cytochrome p450	NA	CP53_ASPNG Benzoate 4-monooxygenase OS=Aspergillus niger GN=bphA PE=1 SV=1	A0A0A2K9H7_PENEN Cytochrome P450 OS=Penicillium expansum GN=PEX1_017990 PE=3 SV=1	NA	Penicillium chrysogenum
PDIDSM_046804	hypothetical protein PDIP_68470 [Penicillium digitatum Pd1]	NA	NA	NA	NOG COG2124 117187 Cytochrome p450 ascNOG ENOG4103X91 117187 Cytochrome P450 euNOG KOG0158 117187 Cytochrome p450 fuNOG ENOG410PV0G 117187 Cytochrome P450 hypNOG ENOG410SHZV 117187 Cytochrome P450 necNOG ENOG410WZ6D 117187 Cytochrome P450 opiNOG ENOG41140RX 117187 Cytochrome P450 sordNOG ENOG411A4I1 117187 Cytochrome P450	NA	NA	K9FJN8_PEND1 Uncharacterized protein OS=Penicillium digitatum (strain Pd1 / CECT 20795) GN=PDIP_68470 PE=4 SV=1	NA	Aspergillus nidulans FGSC A4
PDIDSM_046806	hypothetical protein PDIP_86910 [Penicillium digitatum Pd1]	NA	NA	NA	NOG COG2124 140110 Cytochrome p450 ascNOG ENOG4103YFU 140110 Cytochrome P450 euNOG KOG0158 140110 Cytochrome p450 fuNOG ENOG410PW5A 140110 Cytochrome P450 opiNOG ENOG41141EJ 140110 Cytochrome P450	NA	NA	K9F652_PEND1 Uncharacterized protein OS=Penicillium digitatum (strain Pd1 / CECT 20795) GN=PDIP_86910 PE=3 SV=1	NA	Penicillium chrysogenum
PDIDSM_04690	DNA repair protein Pso2/Snm1, putative [Penicillium digitatum PHI26]	K15340 DCLRE1A, SNM1A, PSO2 DNA cross-link repair 1A protein -- --	NA	NA	NOG COG1236 500485 cleavage and polyadenylation ascNOG ENOG4103JT9 500485 repair protein PSO2 SNM1 euNOG KOG1361 500485 DNA crosslink repair euroNOG ENOG410M3Q2 500485 DNA repair protein Pso2 Snm1 eurotNOG ENOG410MJYG 500485 DNA repair protein Pso2 Snm1 fuNOG ENOG410PK6Y 500485 repair protein PSO2 SNM1 opiNOG ENOG4112RAI 500485 dna cross-link repair	NA	NA	K9GHE4_PEND1 DNA repair protein Pso2/Snm1, putative OS=Penicillium digitatum (strain Pd1 / CECT 20795) GN=PDIP_04690 PE=4 SV=1	NA	Aspergillus niger ATCC 1015
PDIDSM_046902	DNA repair protein Pso2/Snm1, putative [Penicillium digitatum PHI26]	K15340 DCLRE1A, SNM1A, PSO2 DNA cross-link repair 1A protein -- --	NA	NA	NOG COG1236 500485 cleavage and polyadenylation ascNOG ENOG4103JT9 500485 repair protein PSO2 SNM1 euNOG KOG1361 500485 DNA crosslink repair euroNOG ENOG410M3Q2 500485 DNA repair protein Pso2 Snm1 eurotNOG ENOG410MJYG 500485 DNA repair protein Pso2 Snm1 fuNOG ENOG410PK6Y 500485 repair protein PSO2 SNM1 opiNOG ENOG4112RAI 500485 dna cross-link repair	NA	NA	K9GHE4_PEND1 DNA repair protein Pso2/Snm1, putative OS=Penicillium digitatum (strain Pd1 / CECT 20795) GN=PDIP_04690 PE=4 SV=1	NA	Aspergillus niger ATCC 1015
PDIDSM_046903	DNA repair protein Pso2/Snm1, putative [Penicillium digitatum PHI26]	K15340 DCLRE1A, SNM1A, PSO2 DNA cross-link repair 1A protein -- --	NA	NA	NOG COG1236 500485 cleavage and polyadenylation ascNOG ENOG4103JT9 500485 repair protein PSO2 SNM1 euNOG KOG1361 500485 DNA crosslink repair euroNOG ENOG410M3Q2 500485 DNA repair protein Pso2 Snm1 eurotNOG ENOG410MJYG 500485 DNA repair protein Pso2 Snm1 fuNOG ENOG410PK6Y 500485 repair protein PSO2 SNM1 opiNOG ENOG4112RAI 500485 dna cross-link repair	NA	NA	K9GHE4_PEND1 DNA repair protein Pso2/Snm1, putative OS=Penicillium digitatum (strain Pd1 / CECT 20795) GN=PDIP_04690 PE=4 SV=1	NA	Aspergillus niger ATCC 1015
PDIDSM_04700	hypothetical protein PDIG_77590 [Penicillium digitatum PHI26]	K12621 LSM2 U6 snRNA-associated Sm-like protein LSm2 -- Genetic Information Processing--Folding, sorting and degradation--RNA degradation|Genetic Information Processing--Transcription--Spliceosome	NA	KOG3448 Predicted snRNP core protein A RNA processing and modification ;	NOG ENOG4111W8X 500485 U6 snRNA-associated Sm-like protein ascNOG ENOG4104DDD 500485 U6 snRNA-associated Sm-like protein LSm2 euNOG ENOG410INPD 500485 U6 snRNA-associated Sm-like protein fuNOG ENOG410QDEX 500485 U6 snRNA-associated sm-like protein lsm2 opiNOG ENOG4113BSS 500485 U6 snRNA-associated Sm-like protein	NA	LSM2_SCHPO U6 snRNA-associated Sm-like protein LSm2 OS=Schizosaccharomyces pombe (strain 972 / ATCC 24843) GN=lsm2 PE=3 SV=1	K9H952_PEND1 Uncharacterized protein OS=Penicillium digitatum (strain Pd1 / CECT 20795) GN=PDIP_04700 PE=4 SV=1	NA	Aspergillus niger ATCC 1015
PDIDSM_047002	hypothetical protein PDIG_77590 [Penicillium digitatum PHI26]	K12621 LSM2 U6 snRNA-associated Sm-like protein LSm2 -- Genetic Information Processing--Folding, sorting and degradation--RNA degradation|Genetic Information Processing--Transcription--Spliceosome	NA	KOG3448 Predicted snRNP core protein A RNA processing and modification ;	NOG ENOG4111W8X 500485 U6 snRNA-associated Sm-like protein ascNOG ENOG4104DDD 500485 U6 snRNA-associated Sm-like protein LSm2 euNOG ENOG410INPD 500485 U6 snRNA-associated Sm-like protein fuNOG ENOG410QDEX 500485 U6 snRNA-associated sm-like protein lsm2 opiNOG ENOG4113BSS 500485 U6 snRNA-associated Sm-like protein	NA	LSM2_MOUSE U6 snRNA-associated Sm-like protein LSm2 OS=Mus musculus GN=Lsm2 PE=1 SV=1	K9H952_PEND1 Uncharacterized protein OS=Penicillium digitatum (strain Pd1 / CECT 20795) GN=PDIP_04700 PE=4 SV=1	NA	Aspergillus niger ATCC 1015
PDIDSM_047003	hypothetical protein PDIG_77590 [Penicillium digitatum PHI26]	K12621 LSM2 U6 snRNA-associated Sm-like protein LSm2 -- Genetic Information Processing--Folding, sorting and degradation--RNA degradation|Genetic Information Processing--Transcription--Spliceosome	NA	KOG3448 Predicted snRNP core protein A RNA processing and modification ;	NOG ENOG4111W8X 500485 U6 snRNA-associated Sm-like protein ascNOG ENOG4104DDD 500485 U6 snRNA-associated Sm-like protein LSm2 euNOG ENOG410INPD 500485 U6 snRNA-associated Sm-like protein fuNOG ENOG410QDEX 500485 U6 snRNA-associated sm-like protein lsm2 opiNOG ENOG4113BSS 500485 U6 snRNA-associated Sm-like protein	NA	LSM2_SCHPO U6 snRNA-associated Sm-like protein LSm2 OS=Schizosaccharomyces pombe (strain 972 / ATCC 24843) GN=lsm2 PE=3 SV=1	K9H952_PEND1 Uncharacterized protein OS=Penicillium digitatum (strain Pd1 / CECT 20795) GN=PDIP_04700 PE=4 SV=1	NA	Aspergillus niger ATCC 1015
PDIDSM_047004	hypothetical protein PDIG_77590 [Penicillium digitatum PHI26]	K12621 LSM2 U6 snRNA-associated Sm-like protein LSm2 -- Genetic Information Processing--Folding, sorting and degradation--RNA degradation|Genetic Information Processing--Transcription--Spliceosome	NA	KOG3448 Predicted snRNP core protein A RNA processing and modification ;	NOG ENOG4111W8X 500485 U6 snRNA-associated Sm-like protein ascNOG ENOG4104DDD 500485 U6 snRNA-associated Sm-like protein LSm2 euNOG ENOG410INPD 500485 U6 snRNA-associated Sm-like protein fuNOG ENOG410QDEX 500485 U6 snRNA-associated sm-like protein lsm2 opiNOG ENOG4113BSS 500485 U6 snRNA-associated Sm-like protein	NA	LSM2_SCHPO U6 snRNA-associated Sm-like protein LSm2 OS=Schizosaccharomyces pombe (strain 972 / ATCC 24843) GN=lsm2 PE=3 SV=1	K9H952_PEND1 Uncharacterized protein OS=Penicillium digitatum (strain Pd1 / CECT 20795) GN=PDIP_04700 PE=4 SV=1	NA	Aspergillus niger ATCC 1015
PDIDSM_04720	Ribulose-phosphate 3-epimerase [Penicillium digitatum PHI26]	K01783 rpe, RPE ribulose-phosphate 3-epimerase 5.1.3.1 Metabolism--Carbohydrate metabolism--Pentose phosphate pathway|Metabolism--Carbohydrate metabolism--Pentose and glucuronate interconversions|Metabolism--Energy metabolism--Carbon fixation in photosynthetic organisms|Metabolism--Global and overview maps--Metabolic pathways|Metabolism--Global and overview maps--Biosynthesis of secondary metabol…	COG0036 Pentose-5-phosphate-3-epimerase G Carbohydrate transport and metabolism	KOG3111 D-ribulose-5-phosphate 3-epimerase G Carbohydrate transport and metabolism ;	NOG COG0036 500485 ribulose-phosphate 3-epimerase activity ascNOG ENOG4103MXK 500485 ribulose-phosphate 3-epimerase euNOG KOG3111 500485 ribulose-phosphate 3-epimerase euroNOG ENOG410M2N4 500485 ribulose-phosphate 3-epimerase eurotNOG ENOG410MJSC 500485 Ribulose-phosphate 3-epimerase fuNOG ENOG410PGBP 500485 ribulose-phosphate 3-epimerase opiNOG ENOG4112RQC 500485 ribulose-phosphate 3-epimerase	NA	RPE_CANGA Ribulose-phosphate 3-epimerase OS=Candida glabrata (strain ATCC 2001 / CBS 138 / JCM 3761 / NBRC 0622 / NRRL Y-65) GN=RPE1 PE=3 SV=1	K9H3Y1_PEND1 Ribulose-phosphate 3-epimerase OS=Penicillium digitatum (strain Pd1 / CECT 20795) GN=PDIP_04720 PE=3 SV=1	NA	NA
PDIDSM_04730	hypothetical protein PDIG_77620 [Penicillium digitatum PHI26]	NA	NA	NA	NOG ENOG4111M3T 500485 Dentin matrix acidic phosphoprotein 1 ascNOG ENOG4103U4P 500485 Conserved hypothetical protein euNOG KOG1181 500485 Leo1, Paf1 RNA polymerase II complex component, homolog (S. cerevisiae) euroNOG ENOG410M8DZ 500485 conserved hypothetical protein eurotNOG ENOG410MNDH 500485 Inherit from euroNOG: conserved hypothetical protein fuNOG ENOG410PP7N 500485 conserved hypothetical p…	NA	NA	K9GKX2_PEND1 Uncharacterized protein OS=Penicillium digitatum (strain Pd1 / CECT 20795) GN=PDIP_04730 PE=4 SV=1	NA	NA
PDIDSM_04740	hypothetical protein PDIG_77630 [Penicillium digitatum PHI26]	NA	NA	NA	NOG ENOG41123HM 500485 Conserved hypothetical, protein ascNOG ENOG4103T55 500485 Conserved hypothetical protein euNOG ENOG410IZA7 500485 Conserved hypothetical protein euroNOG ENOG410M745 500485 conserved hypothetical protein eurotNOG ENOG410MMPP 500485 Inherit from euroNOG: conserved hypothetical protein fuNOG ENOG410PQE1 500485 conserved hypothetical protein opiNOG ENOG4113ST4 500485 Conserved …	NA	NA	K9GHE9_PEND1 Uncharacterized protein OS=Penicillium digitatum (strain Pd1 / CECT 20795) GN=PDIP_04740 PE=4 SV=1	NA	NA
PDIDSM_04750	hypothetical protein PDIG_77640 [Penicillium digitatum PHI26]	NA	NA	NA	NOG ENOG4112CFX 5059 NA euNOG ENOG410J4QB 5059 NA	NA	NA	K9H955_PEND1 Uncharacterized protein OS=Penicillium digitatum (strain Pd1 / CECT 20795) GN=PDIP_04750 PE=4 SV=1	NA	NA
PDIDSM_04760	hypothetical protein PDIG_77650 [Penicillium digitatum PHI26]	NA	NA	NA	NOG ENOG410XNQK 500485 Transporter ascNOG ENOG410433P 500485 Fungal trichothecene efflux pump (TRI12) euNOG KOG0254 500485 transporter euroNOG ENOG410MESZ 500485 Fungal trichothecene efflux pump (TRI12) eurotNOG ENOG410MRS8 500485 Fungal trichothecene efflux pump (TRI12) fuNOG ENOG410Q303 500485 Fungal trichothecene efflux pump (TRI12) opiNOG ENOG4114GDZ 500485 Fungal trichothecene efflux pump (T…	NA	MIRB_EMENI Siderophore iron transporter mirB OS=Emericella nidulans (strain FGSC A4 / ATCC 38163 / CBS 112.46 / NRRL 194 / M139) GN=mirB PE=3 SV=1	K9GJZ6_PEND1 Uncharacterized protein OS=Penicillium digitatum (strain Pd1 / CECT 20795) GN=PDIP_04760 PE=4 SV=1	NA	Aspergillus terreus
PDIDSM_047602	Major facilitator superfamily domain, general substrate transporter [Penicillium expansum]	NA	NA	NA	NOG ENOG410XNQK 500485 Transporter ascNOG ENOG4103KA5 500485 Siderophore iron transporter euNOG KOG0254 500485 transporter euroNOG ENOG410MEXV 500485 Siderophore iron transporter eurotNOG ENOG410MHGI 500485 Siderophore iron transporter fuNOG ENOG410PGZU 500485 Siderophore iron transporter opiNOG ENOG4112SR2 500485 Siderophore iron transporter	NA	MIRB_EMENI Siderophore iron transporter mirB OS=Emericella nidulans (strain FGSC A4 / ATCC 38163 / CBS 112.46 / NRRL 194 / M139) GN=mirB PE=3 SV=1	A0A0A2J6R8_PENEN Major facilitator superfamily domain, general substrate transporter OS=Penicillium expansum GN=PEX1_035390 PE=4 SV=1	NA	Aspergillus terreus
PDIDSM_047603	hypothetical protein PDIG_44580 [Penicillium digitatum PHI26]	NA	NA	NA	NOG ENOG410XRRJ 500485 Siderophore iron transporter ascNOG ENOG41043F2 500485 Fungal trichothecene efflux pump (TRI12) euNOG ENOG410ISFD 500485 Siderophore iron transporter euroNOG ENOG410MDYN 500485 Fungal trichothecene efflux pump (TRI12) eurotNOG ENOG410MJHU 500485 Fungal trichothecene efflux pump (TRI12) fuNOG ENOG410QE3G 500485 transporter opiNOG ENOG4113F1P 500485 transporter	NA	MIRB_EMENI Siderophore iron transporter mirB OS=Emericella nidulans (strain FGSC A4 / ATCC 38163 / CBS 112.46 / NRRL 194 / M139) GN=mirB PE=3 SV=1	K9GEJ8_PEND1 Uncharacterized protein OS=Penicillium digitatum (strain Pd1 / CECT 20795) GN=PDIP_16570 PE=4 SV=1	NA	Aspergillus terreus
PDIDSM_04770	MFS drug transporter, putative [Penicillium digitatum PHI26]	NA	NA	KOG0254 Predicted transporter (major facilitator superfamily) R General function prediction only ;	NOG ENOG410XNQK 500485 Transporter ascNOG ENOG4103K2Z 500485 transporter euNOG KOG0254 500485 transporter euroNOG ENOG410M592 500485 MFS drug transporter eurotNOG ENOG410MMVZ 500485 MFS drug transporter fuNOG ENOG410PH5Q 500485 transporter opiNOG ENOG4112T90 500485 transporter	NA	VBA2_YEAST Vacuolar basic amino acid transporter 2 OS=Saccharomyces cerevisiae (strain ATCC 204508 / S288c) GN=VBA2 PE=1 SV=1	K9H3Y7_PEND1 MFS drug transporter, putative OS=Penicillium digitatum (strain Pd1 / CECT 20795) GN=PDIP_04770 PE=4 SV=1	NA	Aspergillus terreus
PDIDSM_04790	Aldose 1-epimerase, putative [Penicillium digitatum PHI26]	K01785 galM, GALM aldose 1-epimerase 5.1.3.3 Metabolism--Carbohydrate metabolism--Glycolysis / Gluconeogenesis|Metabolism--Carbohydrate metabolism--Galactose metabolism|Metabolism--Global and overview maps--Metabolic pathways|Metabolism--Global and overview maps--Biosynthesis of secondary metabolites|Metabolism--Global and overview maps--Microbial metabolism in diverse environments|Metabolism--Gl…	NA	NA	NOG COG2017 500485 converts alpha-aldose to the beta-anomer. It is active on D-glucose, L-arabinose, D-xylose, D-galactose, maltose and lactose (By similarity) ascNOG ENOG4104367 500485 Aldose 1-epimerase euNOG KOG1604 500485 Converts alpha-aldose to the beta-anomer. It is active on D-glucose, L-arabinose, D-xylose, D-galactose, maltose and lactose (By similarity) euroNOG ENOG410MEK8 500485 Aldos…	NA	GALM_ARTBC Probable aldose 1-epimerase ARB_05372 OS=Arthroderma benhamiae (strain ATCC MYA-4681 / CBS 112371) GN=ARB_05372 PE=1 SV=1	K9GHF4_PEND1 Aldose 1-epimerase, putative OS=Penicillium digitatum (strain Pd1 / CECT 20795) GN=PDIP_04790 PE=4 SV=1	NA	Fusarium graminearum
PDIDSM_04800	Sybindin-like family protein [Penicillium digitatum PHI26]	K20303 TRAPPC4, TRS23 trafficking protein particle complex subunit 4 -- --	NA	KOG3369 Transport protein particle (TRAPP) complex subunit U Intracellular trafficking, secretion, and vesicular transport ;	NOG COG5122 500485 trafficking protein particle complex ascNOG ENOG4103RIP 500485 protein particle complex subunit euNOG KOG3369 500485 trafficking protein particle complex euroNOG ENOG410M56G 500485 Sybindin-like family eurotNOG ENOG410MK4E 500485 Sybindin-like family fuNOG ENOG410PRFI 500485 protein particle complex subunit opiNOG ENOG4113A16 500485 trafficking protein particle complex	NA	TRS23_SCHPO Transport protein particle subunit trs23 OS=Schizosaccharomyces pombe (strain 972 / ATCC 24843) GN=trs23 PE=3 SV=1	K9H960_PEND1 Sybindin-like family protein OS=Penicillium digitatum (strain Pd1 / CECT 20795) GN=PDIP_04800 PE=4 SV=1	NA	NA
PDIDSM_04810	26S proteasome regulatory subunit S5A [Penicillium digitatum PHI26]	K03029 PSMD4, RPN10 26S proteasome regulatory subunit N10 -- Genetic Information Processing--Folding, sorting and degradation--Proteasome|Human Diseases--Infectious diseases: Viral--Epstein-Barr virus infection	NA	KOG2884 26S proteasome regulatory complex, subunit RPN10/PSMD4 O Posttranslational modification, protein turnover, chaperones ;	NOG COG5148 5061 26S proteasome nonATPase regulatory subunit ascNOG ENOG4103IQT 5061 26S proteasome regulatory subunit euNOG KOG2884 5061 26S proteasome nonATPase regulatory subunit euroNOG ENOG410M574 5061 26S proteasome regulatory subunit eurotNOG ENOG410MIGD 5061 26S proteasome regulatory subunit fuNOG ENOG410PFS5 5061 26S proteasome regulatory subunit opiNOG ENOG4112R9F 5061 Proteasome (Proso…	NA	RPN10_YEAST 26S proteasome regulatory subunit RPN10 OS=Saccharomyces cerevisiae (strain ATCC 204508 / S288c) GN=RPN10 PE=1 SV=3	K9GK03_PEND1 26S proteasome regulatory subunit S5A OS=Penicillium digitatum (strain Pd1 / CECT 20795) GN=PDIP_04810 PE=4 SV=1	NA	NA
PDIDSM_04820	hypothetical protein PDIG_77710 [Penicillium digitatum PHI26]	NA	NA	NA	NOG ENOG410XVNX 500485 Conserved hypothetical, protein ascNOG ENOG4103U5S 500485 Conserved hypothetical protein euNOG ENOG410J0YU 500485 Conserved hypothetical protein euroNOG ENOG410MB07 500485 Nbl1 / Borealin N terminal eurotNOG ENOG410MMTC 500485 Nbl1 / Borealin N terminal fuNOG ENOG410PR02 500485 conserved hypothetical protein opiNOG ENOG4113UNT 500485 Conserved hypothetical protein	NA	NA	K9H3Z2_PEND1 Uncharacterized protein OS=Penicillium digitatum (strain Pd1 / CECT 20795) GN=PDIP_04820 PE=4 SV=1	NA	NA
PDIDSM_04830	hypothetical protein PDIG_77720 [Penicillium digitatum PHI26]	NA	NA	NA	NA	NA	NA	K9FAJ3_PEND2 Uncharacterized protein OS=Penicillium digitatum (strain PHI26 / CECT 20796) GN=PDIG_77720 PE=4 SV=1	NA	NA
PDIDSM_04840	Rho GTPase activator (Lrg11), putative [Penicillium digitatum PHI26]	NA	NA	NA	NOG ENOG410YVI5 500485 rho GTPase activating protein ascNOG ENOG4103IQC 500485 GTPase-activating protein euNOG KOG1703 500485 PDZ and LIM domain euNOG KOG2710 500485 rho GTPase activating protein euroNOG ENOG410M7UW 500485 rho GTPase activator eurotNOG ENOG410MI2K 500485 Rho GTPase activator (Lrg11) fuNOG ENOG410PFBF 500485 GTPase-activating protein opiNOG ENOG4112TDV 500485 Rho GTPase activating…	NA	NA	K9GHF7_PEND1 Rho GTPase activator (Lrg11), putative OS=Penicillium digitatum (strain Pd1 / CECT 20795) GN=PDIP_04840 PE=4 SV=1	Molrg1 G4MZD0 Magnaporthe oryzae mixed outcome	NA
PDIDSM_04850	hypothetical protein PDIG_77740 [Penicillium digitatum PHI26]	K10585 UBE2Z ubiquitin-conjugating enzyme E2 Z 2.3.2.23 Genetic Information Processing--Folding, sorting and degradation--Ubiquitin mediated proteolysis	NA	NA	NOG COG5078 500485 ubiquitin-conjugating enzyme ascNOG ENOG4104E36 500485 ubiquitin conjugating enzyme euNOG ENOG410ITJE 500485 ubiquitin-conjugating enzyme euroNOG ENOG410MEFX 500485 Ubiquitin-conjugating enzyme eurotNOG ENOG410MI10 500485 Ubiquitin-conjugating enzyme fuNOG ENOG410QE88 500485 ubiquitin conjugating enzyme opiNOG ENOG4113G2Z 500485 ubiquitin-conjugating enzyme E2Z	NA	NA	K9H963_PEND1 Uncharacterized protein OS=Penicillium digitatum (strain Pd1 / CECT 20795) GN=PDIP_04850 PE=4 SV=1	NA	NA
PDIDSM_04860	C-3 sterol dehydrogenase/C-4 decarboxylase [Penicillium digitatum PHI26]	K07748 E1.1.1.170, NSDHL, ERG26 sterol-4alpha-carboxylate 3-dehydrogenase (decarboxylating) 1.1.1.170 Metabolism--Lipid metabolism--Steroid biosynthesis|Metabolism--Global and overview maps--Metabolic pathways|Metabolism--Global and overview maps--Biosynthesis of antibiotics	NA	NA	NOG COG0451 500485 Nad-dependent epimerase dehydratase ascNOG ENOG4103MXJ 500485 C-3 sterol dehydrogenase C-4 decarboxylase euNOG KOG1430 500485 Dehydrogenase euroNOG ENOG410M3BA 500485 C-3 sterol dehydrogenase C-4 decarboxylase eurotNOG ENOG410MKRH 500485 C-3 sterol dehydrogenase C-4 decarboxylase fuNOG ENOG410PG64 500485 C-3 sterol dehydrogenase opiNOG ENOG4112P9Q 500485 Short chain dehydrogena…	NA	NA	K9GK11_PEND1 C-3 sterol dehydrogenase/C-4 decarboxylase OS=Penicillium digitatum (strain Pd1 / CECT 20795) GN=PDIP_04860 PE=3 SV=1	NA	NA
PDIDSM_048602	C-3 sterol dehydrogenase, putative [Penicillium digitatum Pd1]	K07748 E1.1.1.170, NSDHL, ERG26 sterol-4alpha-carboxylate 3-dehydrogenase (decarboxylating) 1.1.1.170 Metabolism--Lipid metabolism--Steroid biosynthesis|Metabolism--Global and overview maps--Metabolic pathways|Metabolism--Global and overview maps--Biosynthesis of antibiotics	NA	NA	NOG COG0451 500485 Nad-dependent epimerase dehydratase ascNOG ENOG4103MXJ 500485 C-3 sterol dehydrogenase C-4 decarboxylase euNOG KOG1430 500485 Dehydrogenase euroNOG ENOG410MDUJ 500485 Polysaccharide biosynthesis protein eurotNOG ENOG410MRCN 500485 Polysaccharide biosynthesis protein fuNOG ENOG410PG64 500485 C-3 sterol dehydrogenase opiNOG ENOG4112P9Q 500485 Short chain dehydrogenase reductase f…	NA	NA	K9FFF8_PEND1 C-3 sterol dehydrogenase, putative OS=Penicillium digitatum (strain Pd1 / CECT 20795) GN=PDIP_70700 PE=3 SV=1	NA	NA
PDIDSM_04870	hypothetical protein PDIG_77760 [Penicillium digitatum PHI26]	NA	NA	NA	NOG COG0477 500485 major facilitator Superfamily ascNOG ENOG4103Q78 500485 transporter euNOG KOG2533 500485 transporter euroNOG ENOG410MDYX 500485 MFS transporter eurotNOG ENOG410MIUY 500485 MFS transporter fuNOG ENOG410PHFT 500485 transporter opiNOG ENOG4112NBW 500485 transporter	NA	NA	K9H3Z6_PEND1 Uncharacterized protein OS=Penicillium digitatum (strain Pd1 / CECT 20795) GN=PDIP_04870 PE=4 SV=1	NA	NA
PDIDSM_04880	O-acetyltransferase, putative [Penicillium digitatum PHI26]	K00661 maa maltose O-acetyltransferase 2.3.1.79 --	COG0110 Acetyltransferase (isoleucine patch superfamily) R General function prediction only	KOG4750 Serine O-acetyltransferase E Amino acid transport and metabolism ;	NOG COG0110 500485 acetyltransferase ascNOG ENOG4103P89 500485 O-acetyltransferase euNOG KOG4750 500485 O-acetyltransferase euroNOG ENOG410MB8V 500485 Maltose acetyltransferase eurotNOG ENOG410MMAJ 500485 Maltose acetyltransferase fuNOG ENOG410PKJ4 500485 O-acetyltransferase opiNOG ENOG4113KZN 500485 O-acetyltransferase	NA	YJV8_YEAST Putative acetyltransferase YJL218W OS=Saccharomyces cerevisiae (strain ATCC 204508 / S288c) GN=YJL218W PE=1 SV=1	K9GKY3_PEND1 O-acetyltransferase, putative OS=Penicillium digitatum (strain Pd1 / CECT 20795) GN=PDIP_04880 PE=4 SV=1	NA	NA
PDIDSM_04890	hypothetical protein PDIG_77780 [Penicillium digitatum PHI26]	NA	NA	NA	NOG ENOG410YHR5 162425 NA ascNOG ENOG4103ZAX 162425 NA euNOG ENOG410JC62 162425 NA euroNOG ENOG410M9I6 162425 NA eurotNOG ENOG410MSK2 162425 NA fuNOG ENOG410PXWC 162425 NA opiNOG ENOG41147CI 162425 NA	NA	NA	K9GHG1_PEND1 Uncharacterized protein OS=Penicillium digitatum (strain Pd1 / CECT 20795) GN=PDIP_04890 PE=4 SV=1	NA	NA
PDIDSM_04900	hypothetical protein PDIG_77790 [Penicillium digitatum PHI26]	NA	NA	NA	NOG ENOG410YX3F 500485 NA ascNOG ENOG4103UN2 500485 NA euNOG ENOG410J4PE 500485 NA euroNOG ENOG410M934 500485 NA eurotNOG ENOG410MP4D 500485 NA fuNOG ENOG410PRXU 500485 NA opiNOG ENOG4113YBK 500485 NA	NA	NA	K9H965_PEND1 Uncharacterized protein OS=Penicillium digitatum (strain Pd1 / CECT 20795) GN=PDIP_04900 PE=4 SV=1	NA	NA
PDIDSM_04910	Serine threonine protein kinase, putative [Penicillium digitatum PHI26]	K12767 RIM15 serine/threonine-protein kinase RIM15 2.7.11.1 Cellular Processes--Cell growth and death--Meiosis - yeast|Organismal Systems--Aging--Longevity regulating pathway - multiple species	NA	NA	NOG COG0784 500485 response regulator ascNOG ENOG4104E7F 500485 serine threonine protein kinase euNOG KOG0605 500485 serine threonine-protein kinase euroNOG ENOG410MH08 500485 serine threonine protein kinase eurotNOG ENOG410MUFH 500485 serine threonine protein kinase fuNOG ENOG410QED5 500485 serine threonine protein kinase opiNOG ENOG4113GNZ 500485 serine threonine protein kinase	NA	NA	K9GK17_PEND1 Serine threonine protein kinase, putative OS=Penicillium digitatum (strain Pd1 / CECT 20795) GN=PDIP_04910 PE=4 SV=1	FGSG_12149 I1RCJ5 Gibberella zeae (related: Fusarium graminearum) Reduced virulence	Histoplasma capsulatum
PDIDSM_04920	Mechanosensitive ion channel family [Penicillium digitatum PHI26]	NA	NA	NA	NOG COG0668 500485 Mechanosensitive ion channel ascNOG ENOG4103NTB 500485 Mechanosensitive ion channel family euNOG KOG4629 500485 Mechanosensitive ion channel euroNOG ENOG410M71Q 500485 Mechanosensitive ion channel family eurotNOG ENOG410MJGE 500485 Mechanosensitive ion channel fuNOG ENOG410PF8H 500485 serine threonine protein kinase opiNOG ENOG4112SJD 500485 serine threonine protein kinase	NA	NA	K9H402_PEND1 Mechanosensitive ion channel family OS=Penicillium digitatum (strain Pd1 / CECT 20795) GN=PDIP_04920 PE=4 SV=1	NA	NA
PDIDSM_04950	Gamma-butyrobetaine hydroxylase subfamily, putative [Penicillium digitatum PHI26]	NA	NA	NA	NOG COG2175 500485 dioxygenase ascNOG ENOG4103I98 500485 Gamma-butyrobetaine hydroxylase euNOG KOG3888 500485 butyrobetaine (gamma), 2-oxoglutarate dioxygenase (gamma-butyrobetaine hydroxylase) 1 euroNOG ENOG410M3F1 500485 Gamma-butyrobetaine hydroxylase subfamily eurotNOG ENOG410MHZH 500485 Gamma-butyrobetaine hydroxylase subfamily fuNOG ENOG410PFA3 500485 Gamma-butyrobetaine opiNOG ENOG4113BWF …	NA	NA	K9H948_PEND1 Gamma-butyrobetaine hydroxylase subfamily, putative OS=Penicillium digitatum (strain Pd1 / CECT 20795) GN=PDIP_04950 PE=4 SV=1	NA	NA
PDIDSM_04960	Thioredoxin, putative [Penicillium digitatum PHI26]	K07390 grxD, GLRX5 monothiol glutaredoxin -- --	NA	NA	NOG COG0278 500485 Glutaredoxin ascNOG ENOG4103IHB 500485 Monothiol euNOG KOG0911 500485 Glutaredoxin euroNOG ENOG410M7I5 500485 Thioredoxin eurotNOG ENOG410MIV7 500485 Glutaredoxin fuNOG ENOG410PFJ2 500485 Monothiol opiNOG ENOG4113I2W 500485 glutaredoxin 3	NA	NA	K9GJY4_PEND1 Thioredoxin, putative OS=Penicillium digitatum (strain Pd1 / CECT 20795) GN=PDIP_04960 PE=4 SV=1	NA	NA
PDIDSM_04970	Exonuclease, putative [Penicillium digitatum PHI26]	K14570 REX1, REXO1, RNH70 RNA exonuclease 1 3.1.-.- Genetic Information Processing--Translation--Ribosome biogenesis in eukaryotes	NA	NA	NOG COG0847 500485 DNA polymerase iii ascNOG ENOG4103KD1 500485 exonuclease euNOG KOG2248 500485 RNA exonuclease euroNOG ENOG410MEWW 500485 exonuclease eurotNOG ENOG410MK7M 500485 exonuclease fuNOG ENOG410PGWF 500485 exonuclease opiNOG ENOG4112RC4 500485 RNA exonuclease	NA	NA	K9H3X7_PEND1 Exonuclease, putative OS=Penicillium digitatum (strain Pd1 / CECT 20795) GN=PDIP_04970 PE=4 SV=1	GzMyb018 I1RC64 Gibberella zeae (related: Fusarium graminearum) Unaffected pathogenicity	NA
PDIDSM_04980	hypothetical protein PDIG_77870 [Penicillium digitatum PHI26]	NA	NA	NA	NOG ENOG4112BBZ 500485 domain protein ascNOG ENOG4103SMK 500485 domain protein euNOG ENOG410IZ7D 500485 Domain protein euroNOG ENOG410MCJT 500485 Rieske [2Fe-2S] domain eurotNOG ENOG410MSM0 500485 Rieske [2Fe-2S] domain fuNOG ENOG410PPNV 500485 domain protein opiNOG ENOG4113SZ7 500485 domain) protein	NA	NA	K9GKW7_PEND1 Uncharacterized protein OS=Penicillium digitatum (strain Pd1 / CECT 20795) GN=PDIP_04980 PE=4 SV=1	NA	NA
PDIDSM_04990	Metalloreductase, putative [Penicillium digitatum Pd1]	NA	NA	NA	NA	NA	NA	K9GJX1_PEND1 Metalloreductase, putative OS=Penicillium digitatum (strain Pd1 / CECT 20795) GN=PDIP_04990 PE=4 SV=1	NA	NA
PDIDSM_05000	hypothetical protein PDIG_76540 [Penicillium digitatum PHI26]	NA	NA	NA	NA	NA	NA	K9H3W6_PEND1 Uncharacterized protein OS=Penicillium digitatum (strain Pd1 / CECT 20795) GN=PDIP_05000 PE=4 SV=1	NA	NA
PDIDSM_050003	hypothetical protein PDIG_76540 [Penicillium digitatum PHI26]	NA	NA	NA	NA	NA	NA	K9H3W6_PEND1 Uncharacterized protein OS=Penicillium digitatum (strain Pd1 / CECT 20795) GN=PDIP_05000 PE=4 SV=1	NA	NA
PDIDSM_050004	hypothetical protein PDIG_76440 [Penicillium digitatum PHI26]	NA	NA	NA	NA	NA	NA	K9FF22_PEND2 Uncharacterized protein OS=Penicillium digitatum (strain PHI26 / CECT 20796) GN=PDIG_76440 PE=4 SV=1	NA	NA
PDIDSM_050005	hypothetical protein COCHEDRAFT_1047831, partial [Bipolaris maydis C5]	NA	NA	NA	NA	NA	NA	M2UVJ4_COCH5 Uncharacterized protein (Fragment) OS=Cochliobolus heterostrophus (strain C5 / ATCC 48332 / race O) GN=COCHEDRAFT_1047831 PE=4 SV=1	NA	NA
PDIDSM_05010	Serine/threonine-protein phosphatase [Penicillium digitatum Pd1]	K15427 SIT4, PPH1 serine/threonine-protein phosphatase PP1-1 3.1.3.16 --	NA	KOG0373 Serine/threonine specific protein phosphatase involved in cell cycle control, PP2A-related DT Cell cycle control, cell division, chromosome partitioning ; Signal transduction mechanisms ;	NOG COG0639 5059 serine threonine-protein phosphatase ascNOG ENOG4103JS4 5059 serine threonine-protein phosphatase euNOG KOG0371 5059 serine threonine-protein phosphatase euroNOG ENOG410M32X 5059 serine threonine-protein phosphatase fuNOG ENOG410PGS9 5059 serine threonine-protein phosphatase opiNOG ENOG4112PB5 5059 serine threonine-protein phosphatase	NA	PPE1_SCHPO Serine/threonine-protein phosphatase ppe1 OS=Schizosaccharomyces pombe (strain 972 / ATCC 24843) GN=ppe1 PE=1 SV=1	K9GKW1_PEND1 Serine/threonine-protein phosphatase OS=Penicillium digitatum (strain Pd1 / CECT 20795) GN=PDIP_05010 PE=3 SV=1	SIT4 EAK91146 Candida albicans Reduced virulence	NA
PDIDSM_050103	Serine/threonine-specific protein phosphatase/bis(5-nucleosyl)-tetraphosphatase [Penicillium italicum]	K04382 PPP2C serine/threonine-protein phosphatase 2A catalytic subunit 3.1.3.16 Genetic Information Processing--Translation--mRNA surveillance pathway|Environmental Information Processing--Signal transduction--MAPK signaling pathway - fly|Environmental Information Processing--Signal transduction--Sphingolipid signaling pathway|Cellular Processes--Cell growth and death--Cell cycle - yeast|Cellular…	NA	KOG0371 Serine/threonine protein phosphatase 2A, catalytic subunit T Signal transduction mechanisms ;	NOG COG0639 5180 serine threonine-protein phosphatase euNOG KOG0371 5180 serine threonine-protein phosphatase opiNOG ENOG4112PB5 5180 serine threonine-protein phosphatase	NA	PP2A1_EMENI Serine/threonine-protein phosphatase PP2A catalytic subunit OS=Emericella nidulans (strain FGSC A4 / ATCC 38163 / CBS 112.46 / NRRL 194 / M139) GN=pphA PE=3 SV=2	A0A0A2L8T0_PENIT Serine/threonine-protein phosphatase OS=Penicillium italicum GN=PITC_018140 PE=3 SV=1	Upa2 Q6QIY0 Ustilago maydis Unaffected pathogenicity	NA
PDIDSM_050104	Serine/threonine-protein phosphatase [Penicillium digitatum Pd1]	K17615 PPG1 serine/threonine-protein phosphatase PPG1 3.1.3.16 --	NA	KOG0372 Serine/threonine specific protein phosphatase involved in glycogen accumulation, PP2A-related GT Carbohydrate transport and metabolism ; Signal transduction mechanisms ;	NOG COG0639 500485 serine threonine-protein phosphatase ascNOG ENOG4103IYG 500485 serine threonine-protein phosphatase euNOG KOG0372 500485 serine threonine-protein phosphatase euroNOG ENOG410M452 500485 serine threonine-protein phosphatase eurotNOG ENOG410MIRA 500485 serine threonine-protein phosphatase fuNOG ENOG410PHZF 500485 serine threonine-protein phosphatase opiNOG ENOG4112RN5 500485 serin…	NA	YD44_SCHPO Putative serine/threonine-protein phosphatase C22H10.04 OS=Schizosaccharomyces pombe (strain 972 / ATCC 24843) GN=SPAC22H10.04 PE=3 SV=1	K9FPR5_PEND1 Serine/threonine-protein phosphatase OS=Penicillium digitatum (strain Pd1 / CECT 20795) GN=PDIP_60480 PE=3 SV=1	Upa2 Q6QIY0 Ustilago maydis Unaffected pathogenicity	NA
PDIDSM_05020	Alpha/beta hydrolase, putative [Penicillium digitatum PHI26]	K00626 E2.3.1.9, atoB acetyl-CoA C-acetyltransferase 2.3.1.9 Metabolism--Lipid metabolism--Fatty acid degradation|Metabolism--Lipid metabolism--Synthesis and degradation of ketone bodies|Metabolism--Amino acid metabolism--Valine, leucine and isoleucine degradation|Metabolism--Amino acid metabolism--Lysine degradation|Metabolism--Xenobiotics biodegradation and metabolism--Benzoate degradation|Meta…	NA	NA	NOG COG0596 500485 Alpha beta hydrolase ascNOG ENOG4103PVS 500485 Alpha beta hydrolase euNOG ENOG410IEPJ 500485 Alpha beta hydrolase euroNOG ENOG410M42I 500485 Alpha beta hydrolase eurotNOG ENOG410MHWK 500485 Alpha beta hydrolase fuNOG ENOG410PI5E 500485 Alpha beta hydrolase opiNOG ENOG4112PJ7 500485 Alpha beta hydrolase	NA	NA	K9GHD7_PEND1 Alpha/beta hydrolase, putative OS=Penicillium digitatum (strain Pd1 / CECT 20795) GN=PDIP_05020 PE=4 SV=1	NA	NA
PDIDSM_05030	hypothetical protein PDIG_76510 [Penicillium digitatum PHI26]	K14334 CMLE carboxy-cis,cis-muconate cyclase 5.5.1.5 Metabolism--Xenobiotics biodegradation and metabolism--Benzoate degradation	NA	NA	NOG ENOG4111YH1 500485 Carboxy-cis,cis-muconate cyclase ascNOG ENOG4103NU6 500485 Carboxy-cis,cis-muconate cyclase euNOG ENOG410IIJB 500485 Carboxy-cis,cis-muconate cyclase euroNOG ENOG410M6DW 500485 Carboxy-cis,cis-muconate cyclase eurotNOG ENOG410MHAQ 500485 carboxy-cis,cis-muconate cyclase fuNOG ENOG410PJFE 500485 Carboxy-cis,cis-muconate cyclase opiNOG ENOG4113IZH 500485 Carboxy-cis,cis-mucon…	NA	CMLE_NEUCR Carboxy-cis,cis-muconate cyclase OS=Neurospora crassa (strain ATCC 24698 / 74-OR23-1A / CBS 708.71 / DSM 1257 / FGSC 987) GN=NCU04071 PE=1 SV=3	K9H944_PEND1 Uncharacterized protein OS=Penicillium digitatum (strain Pd1 / CECT 20795) GN=PDIP_05030 PE=4 SV=1	CMLE H9C592 Fusarium oxysporum f. sp. Lycopersici Loss of pathogenicity	NA
PDIDSM_05050	hypothetical protein PDIG_76490 [Penicillium digitatum PHI26]	K01179 E3.2.1.4 endoglucanase 3.2.1.4 Metabolism--Carbohydrate metabolism--Starch and sucrose metabolism|Metabolism--Global and overview maps--Metabolic pathways	COG2730 Aryl-phospho-beta-D-glucosidase BglC, GH1 family G Carbohydrate transport and metabolism	NA	NOG COG2730 500485 Glycoside hydrolase Family 5 ascNOG ENOG4103N0I 500485 endo-glucanase euNOG ENOG410IE6V 500485 Endoglucanase euroNOG ENOG410MCZI 500485 Has endoglucanase activity on substrates containing beta-1,4 glycosidic bonds, like in carboxymethylcellulose (CMC), hydroxyethylcellulose (HEC) and beta-glucan. Involved in the degradation of complex natural cellulosic substrates eurotNOG ENOG…	Pc20g01940 CBM1 -- B6HE68 Penicillium chrysogenum Wisconsin 54-1255 (PenchWisc1_1) Modules of approx. 40 residues found almost exclusively in fungi. The cellulose-binding function has been demonstrated in many cases, and appears to be mediated by three aromatic residues separated by about 10.4 angstrom and which form a flat surface. The only non-fungal occurence of CBM1 is in an algal non-hydroly…	EGLA_EMENI Endo-beta-1,4-glucanase A OS=Emericella nidulans (strain FGSC A4 / ATCC 38163 / CBS 112.46 / NRRL 194 / M139) GN=eglA PE=1 SV=1	K9H3X1_PEND1 Uncharacterized protein OS=Penicillium digitatum (strain Pd1 / CECT 20795) GN=PDIP_05050 PE=3 SV=1	CEL5A AAT40313 Botrytis cinerea Unaffected pathogenicity	NA
PDIDSM_05060	1,4-beta-D-glucan-cellobiohydrolyase, putative [Penicillium digitatum PHI26]	K01225 CBHA_B cellulose 1,4-beta-cellobiosidase 3.2.1.91 Metabolism--Carbohydrate metabolism--Starch and sucrose metabolism|Metabolism--Global and overview maps--Metabolic pathways	NA	NA	NOG ENOG41101KD 500485 The biological conversion of cellulose to glucose generally requires three types of hydrolytic enzymes (1) Endoglucanases which cut internal beta-1,4-glucosidic bonds ascNOG ENOG4103QHX 500485 The biological conversion of cellulose to glucose generally requires three types of hydrolytic enzymes (1) Endoglucanases which cut internal beta-1,4-glucosidic bonds euNOG ENOG410IE3…	cellobiohydrolase 1 (CbhI) CBM1 EC 3.2.1.176; Q5S1P9 Penicillium chrysogenum FS010 Modules of approx. 40 residues found almost exclusively in fungi. The cellulose-binding function has been demonstrated in many cases, and appears to be mediated by three aromatic residues separated by about 10.4 angstrom and which form a flat surface. The only non-fungal occurence of CBM1 is in an algal non-hydroly…	CBHB_ASPFU Probable 1,4-beta-D-glucan cellobiohydrolase B OS=Neosartorya fumigata (strain ATCC MYA-4609 / Af293 / CBS 101355 / FGSC A1100) GN=cbhB PE=1 SV=1	K9GKW3_PEND1 Glucanase OS=Penicillium digitatum (strain Pd1 / CECT 20795) GN=PDIP_05060 PE=3 SV=1	NA	NA
PDIDSM_05070	Formyltetrahydrofolate deformylase, putative [Penicillium digitatum PHI26]	K01433 purU formyltetrahydrofolate deformylase 3.5.1.10 Metabolism--Carbohydrate metabolism--Glyoxylate and dicarboxylate metabolism|Metabolism--Metabolism of cofactors and vitamins--One carbon pool by folate	COG0788 Formyltetrahydrofolate hydrolase F Nucleotide transport and metabolism	NA	NOG COG0788 500485 formyltetrahydrofolate deformylase ascNOG ENOG4104DNY 500485 Formyltetrahydrofolate deformylase euNOG ENOG410IQK3 500485 Formyltetrahydrofolate deformylase euroNOG ENOG410MEPF 500485 formyltetrahydrofolate deformylase eurotNOG ENOG410MJSR 500485 formyltetrahydrofolate deformylase fuNOG ENOG410QDS0 500485 formyltetrahydrofolate deformylase opiNOG ENOG4113DF6 500485 Formyltetrahy…	NA	PURU_CORS1 Formyltetrahydrofolate deformylase OS=Corynebacterium sp. (strain P-1) GN=purU PE=3 SV=1	K9GHE1_PEND1 Formyltetrahydrofolate deformylase, putative OS=Penicillium digitatum (strain Pd1 / CECT 20795) GN=PDIP_05070 PE=3 SV=1	NA	NA
PDIDSM_05080	hypothetical protein PDIP_05080 [Penicillium digitatum Pd1]	NA	NA	NA	NA	NA	NA	K9H940_PEND1 Uncharacterized protein OS=Penicillium digitatum (strain Pd1 / CECT 20795) GN=PDIP_05080 PE=4 SV=1	NA	NA
PDIDSM_050805	hypothetical protein PDIP_05080 [Penicillium digitatum Pd1]	NA	NA	NA	NA	NA	NA	K9H940_PEND1 Uncharacterized protein OS=Penicillium digitatum (strain Pd1 / CECT 20795) GN=PDIP_05080 PE=4 SV=1	NA	NA
PDIDSM_05100	Dihydroorotase, homodimeric type [Penicillium digitatum PHI26]	K01465 URA4, pyrC dihydroorotase 3.5.2.3 Metabolism--Nucleotide metabolism--Pyrimidine metabolism|Metabolism--Global and overview maps--Metabolic pathways	COG0418 Dihydroorotase F Nucleotide transport and metabolism	KOG2902 Dihydroorotase F Nucleotide transport and metabolism ;	NOG COG0418 500485 Dihydroorotase ascNOG ENOG4103JMF 500485 dihydroorotase euNOG KOG2902 500485 dihydroorotase euroNOG ENOG410M6I4 500485 dihydroorotase eurotNOG ENOG410MHKA 500485 dihydroorotase fuNOG ENOG410PGPI 500485 dihydroorotase opiNOG ENOG4112QIF 500485 dihydroorotase	NA	PYRC_SCHPO Probable dihydroorotase OS=Schizosaccharomyces pombe (strain 972 / ATCC 24843) GN=ura2 PE=3 SV=1	K9GHC7_PEND1 Dihydroorotase, homodimeric type OS=Penicillium digitatum (strain Pd1 / CECT 20795) GN=PDIP_05100 PE=4 SV=1	URA4 J9VJS8 Cryptococcus neoformans reduced virulence	NA
PDIDSM_05110	MIND kinetochore complex component Mtw1, putative [Penicillium digitatum PHI26]	K11559 mis12, MTW1 kinetochore protein Mis12/MTW1 -- --	NA	NA	NOG ENOG4111U2S 500485 Mis12 domain-containing protein ascNOG ENOG4103QX9 500485 Mis12 domain-containing protein euNOG ENOG410IVWF 500485 Mis12 domain-containing protein euroNOG ENOG410M4F6 500485 Mis12 domain-containing protein eurotNOG ENOG410MHKI 500485 MIND kinetochore complex component Mtw1 fuNOG ENOG410PMW0 500485 Mis12 domain-containing protein opiNOG ENOG4113PNU 500485 Mis12 domain-contai…	NA	NA	K9H933_PEND1 MIND kinetochore complex component Mtw1, putative OS=Penicillium digitatum (strain Pd1 / CECT 20795) GN=PDIP_05110 PE=4 SV=1	NA	NA
PDIDSM_05120	hypothetical protein PDIG_36370 [Penicillium digitatum PHI26]	NA	NA	NA	NOG ENOG410Y7MI 5085 NA ascNOG ENOG4103VJJ 5085 NA euNOG ENOG410J53W 5085 NA fuNOG ENOG410PT05 5085 NA opiNOG ENOG4113Y7V 5085 NA	NA	NA	K9GJW1_PEND1 Uncharacterized protein OS=Penicillium digitatum (strain Pd1 / CECT 20795) GN=PDIP_05120 PE=4 SV=1	NA	NA
PDIDSM_05130	hypothetical protein PDIG_36360 [Penicillium digitatum PHI26]	NA	NA	NA	NOG ENOG41129UA 500485 Conserved hypothetical, protein ascNOG ENOG4103V9B 500485 Conserved hypothetical protein euNOG ENOG410J3KG 500485 Conserved hypothetical protein euroNOG ENOG410M94I 500485 Pfam:DUF2008 eurotNOG ENOG410MNTF 500485 Pfam:DUF2008 fuNOG ENOG410PSEG 500485 conserved hypothetical protein opiNOG ENOG4113WRA 500485 Conserved hypothetical protein	NA	NA	K9H3V5_PEND1 Uncharacterized protein OS=Penicillium digitatum (strain Pd1 / CECT 20795) GN=PDIP_05130 PE=4 SV=1	NA	NA
PDIDSM_05140	hypothetical protein PDIG_36350 [Penicillium digitatum PHI26]	K15529 POA1 ADP-ribose 1''-phosphate phosphatase 3.1.3.84 --	NA	NA	NOG COG2110 5085 appr-1-p processing domain protein ascNOG ENOG4103RT7 5085 Highly specific phosphatase involved in the metabolism of ADP-ribose 1''-phosphate (Appr1p) which is produced as a consequence of tRNA splicing (By similarity) euNOG ENOG410IXSH 5085 Highly specific phosphatase involved in the metabolism of ADP-ribose 1''-phosphate (Appr1p) which is produced as a consequence of tRNA splic…	NA	POA1_ASPFU ADP-ribose 1''-phosphate phosphatase OS=Neosartorya fumigata (strain ATCC MYA-4609 / Af293 / CBS 101355 / FGSC A1100) GN=poa1 PE=3 SV=2	K9GKV3_PEND1 Uncharacterized protein OS=Penicillium digitatum (strain Pd1 / CECT 20795) GN=PDIP_05140 PE=4 SV=1	NA	NA
PDIDSM_05150	hypothetical protein PDIG_36340 [Penicillium digitatum PHI26]	NA	NA	NA	NOG COG2110 500485 appr-1-p processing domain protein ascNOG ENOG4103RT7 500485 Highly specific phosphatase involved in the metabolism of ADP-ribose 1''-phosphate (Appr1p) which is produced as a consequence of tRNA splicing (By similarity) euNOG ENOG410IXSH 500485 Highly specific phosphatase involved in the metabolism of ADP-ribose 1''-phosphate (Appr1p) which is produced as a consequence of tRNA…	NA	NA	K9GHD2_PEND1 Uncharacterized protein OS=Penicillium digitatum (strain Pd1 / CECT 20795) GN=PDIP_05150 PE=4 SV=1	NA	NA
PDIDSM_05160	hypothetical protein PDIG_36330 [Penicillium digitatum PHI26]	NA	NA	NA	NOG ENOG410YKYZ 5507 NA ascNOG ENOG4103SZP 5507 NA euNOG ENOG410J02G 5507 NA fuNOG ENOG410PPVJ 5507 NA hypNOG ENOG410SMHN 5507 NA opiNOG ENOG4113T08 5507 NA sordNOG ENOG4119SRW 5507 NA	NA	NA	K9H936_PEND1 Uncharacterized protein OS=Penicillium digitatum (strain Pd1 / CECT 20795) GN=PDIP_05160 PE=4 SV=1	NA	NA
PDIDSM_05170	hypothetical protein PDIG_36320 [Penicillium digitatum PHI26]	NA	NA	NA	NOG ENOG4110ARU 500485 NA ascNOG ENOG41043H6 500485 NA euNOG ENOG410K0NK 500485 NA euroNOG ENOG410MDSE 500485 NA eurotNOG ENOG410MTF6 500485 NA fuNOG ENOG410Q2MF 500485 NA opiNOG ENOG4114GRU 500485 NA	NA	NA	K9GJW7_PEND1 Uncharacterized protein OS=Penicillium digitatum (strain Pd1 / CECT 20795) GN=PDIP_05170 PE=4 SV=1	NA	NA
PDIDSM_051702	hypothetical protein PDIG_36320 [Penicillium digitatum PHI26]	NA	NA	NA	NOG ENOG4110ARU 500485 NA ascNOG ENOG41043H6 500485 NA euNOG ENOG410K0NK 500485 NA euroNOG ENOG410MDSE 500485 NA eurotNOG ENOG410MTF6 500485 NA fuNOG ENOG410Q2MF 500485 NA opiNOG ENOG4114GRU 500485 NA	NA	NA	K9GJW7_PEND1 Uncharacterized protein OS=Penicillium digitatum (strain Pd1 / CECT 20795) GN=PDIP_05170 PE=4 SV=1	NA	NA
PDIDSM_051703	Pc24g01620 [Penicillium rubens Wisconsin 54-1255]	NA	NA	NA	NOG ENOG4110ARU 500485 NA ascNOG ENOG41043H6 500485 NA euNOG ENOG410K0NK 500485 NA euroNOG ENOG410MDSE 500485 NA eurotNOG ENOG410MTF6 500485 NA fuNOG ENOG410Q2MF 500485 NA opiNOG ENOG4114GRU 500485 NA	NA	NA	B6HWV2_PENRW Pc24g01620 protein OS=Penicillium rubens (strain ATCC 28089 / DSM 1075 / NRRL 1951 / Wisconsin 54-1255) GN=Pc24g01620 PE=4 SV=1	NA	NA
PDIDSM_051802	hypothetical protein PDIG_36310 [Penicillium digitatum PHI26]	NA	NA	NA	NA	NA	NA	K9H3V9_PEND1 Uncharacterized protein OS=Penicillium digitatum (strain Pd1 / CECT 20795) GN=PDIP_05180 PE=4 SV=1	NA	NA
PDIDSM_05190	hypothetical protein PDIG_36300 [Penicillium digitatum PHI26]	NA	NA	NA	NOG ENOG41113RC 500485 NA ascNOG ENOG410416C 500485 NA euNOG ENOG410JEYK 500485 NA euroNOG ENOG410M9FZ 500485 NA eurotNOG ENOG410MTPI 500485 NA fuNOG ENOG410PYV2 500485 NA opiNOG ENOG41148BF 500485 NA	NA	NA	K9GKV6_PEND1 Uncharacterized protein OS=Penicillium digitatum (strain Pd1 / CECT 20795) GN=PDIP_05190 PE=4 SV=1	NA	NA
PDIDSM_051902	hypothetical protein PDIG_91330 [Penicillium digitatum PHI26]	NA	NA	NA	NOG ENOG41113RC 500485 NA ascNOG ENOG410416C 500485 NA euNOG ENOG410JEYK 500485 NA euroNOG ENOG410M9FZ 500485 NA eurotNOG ENOG410MTPI 500485 NA fuNOG ENOG410PYV2 500485 NA opiNOG ENOG41148BF 500485 NA	NA	NA	K9F4Z8_PEND2 Uncharacterized protein OS=Penicillium digitatum (strain PHI26 / CECT 20796) GN=PDIG_91330 PE=4 SV=1	NA	NA
PDIDSM_05220	hypothetical protein PDIG_36260 [Penicillium digitatum PHI26]	NA	NA	NA	NOG ENOG4110AME 500485 NA ascNOG ENOG41043AP 500485 NA euNOG ENOG410K0T3 500485 NA euroNOG ENOG410ME91 500485 NA eurotNOG ENOG410MT58 500485 NA fuNOG ENOG410Q2TK 500485 NA opiNOG ENOG4114GK1 500485 NA	NA	NA	K9GKU7_PEND1 Uncharacterized protein OS=Penicillium digitatum (strain Pd1 / CECT 20795) GN=PDIP_05220 PE=4 SV=1	NA	NA
PDIDSM_05230	hypothetical protein PDIG_36250 [Penicillium digitatum PHI26]	NA	NA	NA	NA	NA	NA	K9GHC3_PEND1 Uncharacterized protein OS=Penicillium digitatum (strain Pd1 / CECT 20795) GN=PDIP_05230 PE=4 SV=1	NA	NA
PDIDSM_05240	hypothetical protein PDIG_36240 [Penicillium digitatum PHI26]	NA	NA	NA	NA	NA	NA	K9H928_PEND1 Uncharacterized protein OS=Penicillium digitatum (strain Pd1 / CECT 20795) GN=PDIP_05240 PE=4 SV=1	NA	NA
PDIDSM_05250	Nonsense-mediated mRNA decay protein Upf3, putative [Penicillium digitatum PHI26]	K14328 UPF3, RENT3 regulator of nonsense transcripts 3 -- Genetic Information Processing--Translation--RNA transport|Genetic Information Processing--Translation--mRNA surveillance pathway	NA	NA	NOG ENOG410ZJQ2 500485 nonsense-mediated mRNA decay protein Upf3 ascNOG ENOG4103PI3 500485 nonsense-mediated mRNA decay protein Upf3 euNOG ENOG410IKZF 500485 nonsense-mediated mRNA decay protein Upf3 euroNOG ENOG410M5SK 500485 nonsense-mediated mRNA decay protein Upf3 eurotNOG ENOG410MH7N 500485 nonsense-mediated mRNA decay protein Upf3 fuNOG ENOG410PHJT 500485 nonsense-mediated mRNA decay protei…	NA	NA	K9GJV5_PEND1 Nonsense-mediated mRNA decay protein Upf3, putative OS=Penicillium digitatum (strain Pd1 / CECT 20795) GN=PDIP_05250 PE=4 SV=1	NA	NA
PDIDSM_05270	Dipeptidase [Penicillium digitatum PHI26]	K01273 DPEP membrane dipeptidase 3.4.13.19 --	NA	KOG4127 Renal dipeptidase O Posttranslational modification, protein turnover, chaperones ;	NOG COG2355 500485 Dipeptidase ascNOG ENOG4103MTQ 500485 Dipeptidase euNOG KOG4127 500485 Dipeptidase euroNOG ENOG410M38G 500485 Dipeptidase eurotNOG ENOG410MQHV 500485 membrane dipeptidase fuNOG ENOG410PG7J 500485 Dipeptidase opiNOG ENOG4112PE5 500485 Dipeptidase	NA	DPEP2_COCPS Putative dipeptidase CPSG_01350 OS=Coccidioides posadasii (strain RMSCC 757 / Silveira) GN=CPSG_01350 PE=3 SV=1	K9GKU8_PEND1 Dipeptidase OS=Penicillium digitatum (strain Pd1 / CECT 20795) GN=PDIP_05270 PE=3 SV=1	NA	NA
PDIDSM_05280	hypothetical protein PDIG_36200 [Penicillium digitatum PHI26]	NA	NA	NA	NA	NA	NA	K9H3T2_PEND1 Uncharacterized protein OS=Penicillium digitatum (strain Pd1 / CECT 20795) GN=PDIP_05280 PE=4 SV=1	NA	NA
PDIDSM_05290	hypothetical protein PDIG_36190 [Penicillium digitatum PHI26]	NA	NA	NA	NA	NA	NA	K9GG97_PEND2 Uncharacterized protein OS=Penicillium digitatum (strain PHI26 / CECT 20796) GN=PDIG_36190 PE=4 SV=1	NA	NA
PDIDSM_05300	SWR1-complex protein 5 [Penicillium digitatum PHI26]	NA	NA	NA	NOG ENOG4111H9K 500485 Craniofacial development protein ascNOG ENOG4103R2R 500485 Component of the SWR1 complex which mediates the ATP- dependent exchange of histone H2A for the H2A variant HZT1 leading to transcriptional regulation of selected genes by chromatin remodeling. Involved in chromosome stability euNOG KOG4776 500485 Craniofacial development protein euroNOG ENOG410M4Y8 500485 Swr1p com…	NA	SWC5_ASPFU SWR1-complex protein 5 OS=Neosartorya fumigata (strain ATCC MYA-4609 / Af293 / CBS 101355 / FGSC A1100) GN=swc5 PE=3 SV=1	K9GHB5_PEND1 SWR1-complex protein 5 OS=Penicillium digitatum (strain Pd1 / CECT 20795) GN=PDIP_05300 PE=4 SV=1	NA	NA
PDIDSM_05310	Ribonuclease T2, putative [Penicillium digitatum PHI26]	K01166 E3.1.27.1 ribonuclease T2 3.1.27.1 --	NA	NA	NOG ENOG4111M7G 500485 ribonuclease T2 activity ascNOG ENOG4103KWB 500485 ribonuclease T2 euNOG KOG1642 500485 ribonuclease euroNOG ENOG410MB7C 500485 ribonuclease T2 eurotNOG ENOG410MPV7 500485 ribonuclease T2 fuNOG ENOG410PHXQ 500485 ribonuclease T2 opiNOG ENOG4112U1M 500485 ribonuclease t2	NA	RNT2_ASPOR Ribonuclease T2 OS=Aspergillus oryzae (strain ATCC 42149 / RIB 40) GN=rntB PE=1 SV=2	K9H918_PEND1 Ribonuclease T2, putative OS=Penicillium digitatum (strain Pd1 / CECT 20795) GN=PDIP_05310 PE=3 SV=1	NA	NA
PDIDSM_05320	MFS multidrug transporter, putative [Penicillium digitatum PHI26]	NA	NA	NA	NOG ENOG410YC0R 500485 (MFS) transporter ascNOG ENOG4103RMX 500485 (MFS) transporter euNOG ENOG410IWIC 500485 (MFS) transporter euroNOG ENOG410MBTW 500485 Major Facilitator Superfamily eurotNOG ENOG410MTRY 500485 Major Facilitator Superfamily fuNOG ENOG410PNE5 500485 MFS transporter opiNOG ENOG4113PWJ 500485 mfs transporter	NA	NA	K9GJU4_PEND1 MFS multidrug transporter, putative OS=Penicillium digitatum (strain Pd1 / CECT 20795) GN=PDIP_05320 PE=4 SV=1	NA	NA
PDIDSM_05330	BrlA [Penicillium digitatum]	K09465 BRLA zinc finger protein BrlA -- --	NA	NA	NOG COG5048 500485 Zinc finger protein ascNOG ENOG4103VK0 500485 C2H2 type conidiation transcription factor BrlA euNOG KOG1721 500485 Zinc finger protein euroNOG ENOG410M8U2 500485 C2H2 type conidiation transcription factor BrlA eurotNOG ENOG410MI9Z 500485 C2H2 type conidiation transcription factor BrlA fuNOG ENOG410PSQP 500485 C2H2 type conidiation transcription factor BrlA opiNOG ENOG4113WQK 50…	NA	BRLA_EMENI Regulatory protein brlA OS=Emericella nidulans (strain FGSC A4 / ATCC 38163 / CBS 112.46 / NRRL 194 / M139) GN=brlA PE=3 SV=1	J9WMK0_PENDI BrlA OS=Penicillium digitatum PE=2 SV=1	NA	NA
PDIDSM_05340	hypothetical protein PDIG_36140 [Penicillium digitatum PHI26]	K11361 SPT20, ADA5 transcription factor SPT20 -- --	NA	NA	NOG ENOG410Y2D0 500485 conserved hypothetical protein ascNOG ENOG4103QEI 500485 Conserved hypothetical protein euNOG ENOG410IXFV 500485 Conserved hypothetical protein euroNOG ENOG410M5KF 500485 Spt20 family eurotNOG ENOG410MNNH 500485 Spt20 family fuNOG ENOG410PMJI 500485 conserved hypothetical protein opiNOG ENOG4113PBK 500485 Conserved hypothetical protein	NA	NA	K9GKU4_PEND1 Uncharacterized protein OS=Penicillium digitatum (strain Pd1 / CECT 20795) GN=PDIP_05340 PE=4 SV=1	NA	NA
PDIDSM_05350	Peroxin 22, putative [Penicillium digitatum PHI26]	NA	NA	NA	NOG ENOG410Y3WI 500485 conserved hypothetical protein ascNOG ENOG4103QZB 500485 Conserved hypothetical protein euNOG ENOG410IWA0 500485 Conserved hypothetical protein euroNOG ENOG410M7JB 500485 Inherit from ascNOG: Conserved hypothetical protein eurotNOG ENOG410MM4G 500485 Inherit from ascNOG: Conserved hypothetical protein fuNOG ENOG410PMYP 500485 conserved hypothetical protein opiNOG ENOG4113R8…	NA	NA	K9GHB9_PEND1 Peroxin 22-like, putative OS=Penicillium digitatum (strain Pd1 / CECT 20795) GN=PDIP_05350 PE=4 SV=1	NA	NA
PDIDSM_05360	hypothetical protein PDIG_36120 [Penicillium digitatum PHI26]	K03241 EIF2B3 translation initiation factor eIF-2B subunit gamma -- Genetic Information Processing--Translation--RNA transport	NA	NA	NOG COG1208 500485 nucleotidyl transferase ascNOG ENOG4103KYZ 500485 Translation initiation factor euNOG KOG1462 500485 Translation initiation factor euroNOG ENOG410MDZC 500485 eukaryotic translation initiation factor subunit eIF2B-gamma eurotNOG ENOG410MHR7 500485 eukaryotic translation initiation factor subunit eIF2B-gamma fuNOG ENOG410PGA5 500485 Translation initiation factor opiNOG ENOG4112S7…	NA	NA	K9H923_PEND1 Uncharacterized protein OS=Penicillium digitatum (strain Pd1 / CECT 20795) GN=PDIP_05360 PE=4 SV=1	NA	NA
PDIDSM_05370	hypothetical protein PDIG_36110 [Penicillium digitatum PHI26]	NA	NA	NA	NOG ENOG411251J 500485 Conserved hypothetical, protein ascNOG ENOG4103P32 500485 Conserved hypothetical protein euNOG ENOG410IKMS 500485 Conserved hypothetical protein euroNOG ENOG410M68F 500485 conserved hypothetical protein eurotNOG ENOG410MK2A 500485 Inherit from euroNOG: conserved hypothetical protein fuNOG ENOG410PGSG 500485 conserved hypothetical protein opiNOG ENOG4113024 500485 Conserved …	NA	NA	K9FYW5_PEND2 Uncharacterized protein OS=Penicillium digitatum (strain PHI26 / CECT 20796) GN=PDIG_36110 PE=4 SV=1	NA	NA
PDIDSM_05380	MFS transporter, putative [Penicillium digitatum PHI26]	K03448 FEN2, LIZ1 MFS transporter, ACS family, pantothenate transporter -- --	NA	NA	NOG COG0477 5085 major facilitator Superfamily euNOG KOG2533 5085 transporter	NA	NA	K9H3S8_PEND1 MFS transporter, putative OS=Penicillium digitatum (strain Pd1 / CECT 20795) GN=PDIP_05380 PE=4 SV=1	NA	NA
PDIDSM_05390	hypothetical protein PDIG_36090 [Penicillium digitatum PHI26]	K01190 lacZ beta-galactosidase 3.2.1.23 Metabolism--Carbohydrate metabolism--Galactose metabolism|Metabolism--Glycan biosynthesis and metabolism--Other glycan degradation|Metabolism--Lipid metabolism--Sphingolipid metabolism|Metabolism--Global and overview maps--Metabolic pathways	NA	NA	NOG COG1874 500485 beta-galactosidase ascNOG ENOG4103WFS 500485 Cleaves beta-linked terminal galactosyl residues from gangliosides, glycoproteins, and glycosaminoglycans (By similarity) euNOG KOG0496 500485 beta-galactosidase euroNOG ENOG410MD6X 500485 Cleaves beta-linked terminal galactosyl residues from gangliosides, glycoproteins, and glycosaminoglycans (By similarity) eurotNOG ENOG410MJGV 500…	&beta;-galactosidase B (LacB) (partial) GH35 -- -- Aspergillus nidulans A713 &beta;-galactosidase (EC 3.2.1.23); exo-&beta;-glucosaminidase (EC 3.2.1.165); exo-&beta;-1,4-galactanase (EC 3.2.1.-); &beta;-1,3-galactosidase (EC 3.2.1.-) NA	BGALB_PENRW Probable beta-galactosidase B OS=Penicillium rubens (strain ATCC 28089 / DSM 1075 / NRRL 1951 / Wisconsin 54-1255) GN=lacB PE=3 SV=2	K9GKU0_PEND1 Uncharacterized protein OS=Penicillium digitatum (strain Pd1 / CECT 20795) GN=PDIP_05390 PE=3 SV=1	NA	Pyrenophora tritici-repentis
PDIDSM_053902	Beta-galactosidase, putative [Penicillium digitatum Pd1]	K01190 lacZ beta-galactosidase 3.2.1.23 Metabolism--Carbohydrate metabolism--Galactose metabolism|Metabolism--Glycan biosynthesis and metabolism--Other glycan degradation|Metabolism--Lipid metabolism--Sphingolipid metabolism|Metabolism--Global and overview maps--Metabolic pathways	NA	NA	NOG COG1874 500485 beta-galactosidase ascNOG ENOG4103WFS 500485 Cleaves beta-linked terminal galactosyl residues from gangliosides, glycoproteins, and glycosaminoglycans (By similarity) euNOG KOG0496 500485 beta-galactosidase euroNOG ENOG410MD6X 500485 Cleaves beta-linked terminal galactosyl residues from gangliosides, glycoproteins, and glycosaminoglycans (By similarity) eurotNOG ENOG410MJGV 500…	AO090003000042 GH35 -- Q2UMD5 Aspergillus oryzae RIB40 &beta;-galactosidase (EC 3.2.1.23); exo-&beta;-glucosaminidase (EC 3.2.1.165); exo-&beta;-1,4-galactanase (EC 3.2.1.-); &beta;-1,3-galactosidase (EC 3.2.1.-) NA	BGALC_PENRW Probable beta-galactosidase C OS=Penicillium rubens (strain ATCC 28089 / DSM 1075 / NRRL 1951 / Wisconsin 54-1255) GN=lacC PE=3 SV=1	K9FG76_PEND1 Beta-galactosidase, putative OS=Penicillium digitatum (strain Pd1 / CECT 20795) GN=PDIP_68450 PE=3 SV=1	NA	Pyrenophora tritici-repentis
PDIDSM_053903	putative beta-galactosidase E [Penicillium digitatum PHI26]	K01190 lacZ beta-galactosidase 3.2.1.23 Metabolism--Carbohydrate metabolism--Galactose metabolism|Metabolism--Glycan biosynthesis and metabolism--Other glycan degradation|Metabolism--Lipid metabolism--Sphingolipid metabolism|Metabolism--Global and overview maps--Metabolic pathways	NA	NA	NOG COG1874 5085 beta-galactosidase euNOG KOG0496 5085 beta-galactosidase	glycoside hydrolase family 35 protein (Bofut4_p036980.1) GH35 -- -- Botryotinia fuckeliana T4 &beta;-galactosidase (EC 3.2.1.23); exo-&beta;-glucosaminidase (EC 3.2.1.165); exo-&beta;-1,4-galactanase (EC 3.2.1.-); &beta;-1,3-galactosidase (EC 3.2.1.-) NA	BGALE_ASPFU Probable beta-galactosidase E OS=Neosartorya fumigata (strain ATCC MYA-4609 / Af293 / CBS 101355 / FGSC A1100) GN=lacE PE=3 SV=1	K9GEM7_PEND2 Beta-galactosidase OS=Penicillium digitatum (strain PHI26 / CECT 20796) GN=PDIG_48630 PE=3 SV=1	NA	Pyrenophora tritici-repentis
PDIDSM_05400	Fatty acid elongase (Gig30), putative [Penicillium digitatum PHI26]	NA	NA	NA	NOG ENOG410Z3FZ 500485 fatty acid elongase ascNOG ENOG4103PWN 500485 fatty acid elongase euNOG KOG3072 500485 fatty acid elongase euroNOG ENOG410M7GW 500485 fatty acid elongase eurotNOG ENOG410MKBJ 500485 fatty acid elongase (Gig30) fuNOG ENOG410PIKZ 500485 fatty acid elongase opiNOG ENOG4113K3M 500485 fatty acid elongase	NA	NA	K9GHB1_PEND1 Elongation of fatty acids protein OS=Penicillium digitatum (strain Pd1 / CECT 20795) GN=PDIP_05400 PE=3 SV=1	NA	NA
PDIDSM_05410	hypothetical protein PDIG_36070 [Penicillium digitatum PHI26]	NA	NA	NA	NOG ENOG4111T9X 500485 Conserved hypothetical, protein ascNOG ENOG4103S2B 500485 Conserved hypothetical protein euNOG ENOG410IYB8 500485 Conserved hypothetical protein euroNOG ENOG410M6AC 500485 Inherit from ascNOG: Conserved hypothetical protein eurotNOG ENOG410MN3N 500485 Inherit from ascNOG: Conserved hypothetical protein fuNOG ENOG410PNQK 500485 conserved hypothetical protein opiNOG ENOG4113R…	NA	NA	K9H915_PEND1 Uncharacterized protein OS=Penicillium digitatum (strain Pd1 / CECT 20795) GN=PDIP_05410 PE=4 SV=1	NA	NA
PDIDSM_05420	hypothetical protein PDIG_36060 [Penicillium digitatum PHI26]	NA	NA	NA	NOG ENOG4110B7A 500485 NA ascNOG ENOG4104475 500485 NA euNOG ENOG410K065 500485 NA euroNOG ENOG410MBYD 500485 NA eurotNOG ENOG410MP92 500485 NA fuNOG ENOG410Q1Z5 500485 NA opiNOG ENOG4114HCW 500485 NA	NA	NA	K9GJT8_PEND1 Uncharacterized protein OS=Penicillium digitatum (strain Pd1 / CECT 20795) GN=PDIP_05420 PE=4 SV=1	NA	NA
PDIDSM_054206	NA	NA	NA	NA	NA	NA	NA	NA	NA	NA
PDIDSM_05430	hypothetical protein PDIG_36050 [Penicillium digitatum PHI26]	NA	NA	NA	NA	NA	NA	K9GJR0_PEND1 Uncharacterized protein OS=Penicillium digitatum (strain Pd1 / CECT 20795) GN=PDIP_05430 PE=4 SV=1	NA	NA
PDIDSM_05440	Pseudouridine synthase TruD/Pus7, putative [Penicillium digitatum PHI26]	K06176 truD, PUS7 tRNA pseudouridine13 synthase 5.4.99.27 --	NA	NA	NOG COG0585 500485 Responsible for synthesis of pseudouridine from uracil- 13 in transfer RNAs (By similarity) ascNOG ENOG4103IC5 500485 Pseudouridine synthase euNOG KOG2339 500485 pseudouridylate synthase 7 homolog (S euroNOG ENOG410M2FV 500485 Pseudouridine synthase eurotNOG ENOG410MM81 500485 Pseudouridine synthase TruD Pus7 fuNOG ENOG410PFCW 500485 pseudouridine synthase opiNOG ENOG4112N52 50…	NA	NA	K9H3R2_PEND1 Pseudouridine synthase TruD/Pus7, putative OS=Penicillium digitatum (strain Pd1 / CECT 20795) GN=PDIP_05440 PE=4 SV=1	NA	NA
PDIDSM_05460	Hsp70 family chaperone Lhs1/Orp150, putative [Penicillium digitatum PHI26]	K09486 HYOU1 hypoxia up-regulated 1 -- Genetic Information Processing--Folding, sorting and degradation--Protein processing in endoplasmic reticulum	NA	NA	NOG COG0443 500485 Heat shock protein ascNOG ENOG4103JAV 500485 Heat shock protein euNOG KOG0103 500485 heat shock euNOG KOG0104 500485 Hypoxia up-regulated euroNOG ENOG410M4CX 500485 Hsp70 protein eurotNOG ENOG410MJ45 500485 Hsp70 family chaperone Lhs1 Orp150 fuNOG ENOG410PFF0 500485 Heat shock protein opiNOG ENOG4112NTZ 500485 hypoxia up-regulated 1	NA	NA	K9GHA1_PEND1 Hsp70 family chaperone Lhs1/Orp150, putative OS=Penicillium digitatum (strain Pd1 / CECT 20795) GN=PDIP_05460 PE=3 SV=1	LHS1 MGG_06648.5 Magnaporthe oryzae (related: Magnaporthe grisea) Reduced virulence	NA
PDIDSM_05470	hypothetical protein PDIG_36010 [Penicillium digitatum PHI26]	NA	NA	NA	NA	NA	NA	K9H902_PEND1 Uncharacterized protein OS=Penicillium digitatum (strain Pd1 / CECT 20795) GN=PDIP_05470 PE=4 SV=1	NA	NA
PDIDSM_05480	hypothetical protein PDIG_36000 [Penicillium digitatum PHI26]	NA	NA	NA	NOG ENOG410XPM0 500485 Misato homolog 1 (Drosophila) ascNOG ENOG4103PYD 500485 Involved in the partitioning of the mitochondrial organelle and mitochondrial DNA (mtDNA) inheritance (By similarity) euNOG KOG2530 500485 Misato homolog 1 (Drosophila) euroNOG ENOG410M2K8 500485 MtDNA inheritance protein Dml1 eurotNOG ENOG410MJZW 500485 (mtDNA) inheritance fuNOG ENOG410PIW0 500485 Involved in the part…	NA	DML1_ASPCL Protein dml1 OS=Aspergillus clavatus (strain ATCC 1007 / CBS 513.65 / DSM 816 / NCTC 3887 / NRRL 1) GN=dml1 PE=3 SV=1	K9GJR7_PEND1 Uncharacterized protein OS=Penicillium digitatum (strain Pd1 / CECT 20795) GN=PDIP_05480 PE=4 SV=1	NA	NA
PDIDSM_05490	hypothetical protein PDIG_35990 [Penicillium digitatum PHI26]	NA	NA	NA	NOG ENOG410YMSC 500485 Conserved hypothetical, protein ascNOG ENOG4103UTS 500485 Conserved hypothetical protein euNOG ENOG410J4A2 500485 Conserved hypothetical protein euroNOG ENOG410M4FK 500485 conserved hypothetical protein eurotNOG ENOG410MJWW 500485 Inherit from euroNOG: conserved hypothetical protein fuNOG ENOG410PSKN 500485 conserved hypothetical protein opiNOG ENOG4113YC6 500485 Conserved …	NA	NA	K9H3R8_PEND1 Uncharacterized protein OS=Penicillium digitatum (strain Pd1 / CECT 20795) GN=PDIP_05490 PE=4 SV=1	NA	NA
PDIDSM_05500	hypothetical protein PDIG_35980 [Penicillium digitatum PHI26]	NA	NA	NA	NOG ENOG410XQBR 5062 kiaa1147 ascNOG ENOG4103M05 5062 Conserved hypothetical protein euNOG KOG4704 5062 kiaa1147 euroNOG ENOG410M3I0 5062 conserved hypothetical protein eurotNOG ENOG410MIVW 5062 Uncharacterized conserved protein (DUF2347) fuNOG ENOG410PI99 5062 conserved hypothetical protein opiNOG ENOG4112SI4 5062 kiaa1147	NA	NA	K9GKT5_PEND1 Uncharacterized protein OS=Penicillium digitatum (strain Pd1 / CECT 20795) GN=PDIP_05500 PE=4 SV=1	NA	NA
PDIDSM_05510	hypothetical protein PDIG_35970 [Penicillium digitatum PHI26]	K01824 EBP cholestenol Delta-isomerase 5.3.3.5 Metabolism--Lipid metabolism--Steroid biosynthesis|Metabolism--Global and overview maps--Metabolic pathways|Metabolism--Global and overview maps--Biosynthesis of secondary metabolites	NA	NA	NOG ENOG41101ES 500485 emopamil binding protein (sterol isomerase) ascNOG ENOG4103R8J 500485 EBP domain protein euNOG KOG4826 500485 emopamil binding protein (sterol isomerase) euroNOG ENOG410MAQX 500485 EBP domain protein eurotNOG ENOG410MP17 500485 EBP domain protein fuNOG ENOG410PN3B 500485 EBP domain protein opiNOG ENOG4112Q1R 500485 emopamil binding protein (sterol isomerase)	NA	NA	K9FYY1_PEND2 Uncharacterized protein OS=Penicillium digitatum (strain PHI26 / CECT 20796) GN=PDIG_35970 PE=4 SV=1	NA	NA
PDIDSM_05530	DsDNA-dependent ATPase (Rad54b), putative [Penicillium digitatum PHI26]	K10877 RAD54B DNA repair and recombination protein RAD54B 3.6.4.- Genetic Information Processing--Replication and repair--Homologous recombination	NA	KOG0390 DNA repair protein, SNF2 family L Replication, recombination and repair ;	NOG COG0553 500485 helicase ascNOG ENOG4103K4J 500485 Dna repair and recombination protein euNOG KOG0390 500485 dna repair and recombination protein euroNOG ENOG410M7TP 500485 dsDNA-dependent ATPase eurotNOG ENOG410MJGF 500485 DsDNA-dependent ATPase (Rad54b) fuNOG ENOG410PG5P 500485 dna repair and recombination protein opiNOG ENOG4112PSK 500485 dna repair and recombination protein	NA	RA54B_CHICK DNA repair and recombination protein RAD54B OS=Gallus gallus GN=RAD54B PE=2 SV=1	K9GJS3_PEND1 DsDNA-dependent ATPase (Rad54b), putative OS=Penicillium digitatum (strain Pd1 / CECT 20795) GN=PDIP_05530 PE=4 SV=1	NA	Pyrenophora tritici-repentis
PDIDSM_05560	hypothetical protein PDIG_35920 [Penicillium digitatum PHI26]	NA	NA	NA	NA	NA	NA	K9GHA7_PEND1 Uncharacterized protein OS=Penicillium digitatum (strain Pd1 / CECT 20795) GN=PDIP_05560 PE=4 SV=1	NA	NA
PDIDSM_05570	Heat shock protein Hsp98/Hsp104/ClpA, putative [Penicillium digitatum PHI26]	K03695 clpB ATP-dependent Clp protease ATP-binding subunit ClpB -- Organismal Systems--Aging--Longevity regulating pathway - multiple species	COG0542 ATP-dependent Clp protease ATP-binding subunit ClpA O Posttranslational modification, protein turnover, chaperones	KOG1051 Chaperone HSP104 and related ATP-dependent Clp proteases O Posttranslational modification, protein turnover, chaperones ;	NOG COG0542 500485 ATP-dependent CLP protease ATP-binding subunit ascNOG ENOG4103K8C 500485 Heat shock protein euNOG KOG1051 500485 Heat shock protein euroNOG ENOG410M4VY 500485 Heat shock protein eurotNOG ENOG410MIU1 500485 Heat shock protein fuNOG ENOG410PGGQ 500485 Heat shock protein opiNOG ENOG4112PKH 500485 Heat shock protein	NA	HSP98_NEUCR Heat shock protein hsp98 OS=Neurospora crassa (strain ATCC 24698 / 74-OR23-1A / CBS 708.71 / DSM 1257 / FGSC 987) GN=hsp98 PE=1 SV=2	K9H910_PEND1 Heat shock protein Hsp98/Hsp104/ClpA, putative OS=Penicillium digitatum (strain Pd1 / CECT 20795) GN=PDIP_05570 PE=3 SV=1	NA	NA
PDIDSM_05580	hypothetical protein PDIP_05580 [Penicillium digitatum Pd1]	NA	NA	NA	NA	NA	NA	K9H8Z9_PEND1 Uncharacterized protein OS=Penicillium digitatum (strain Pd1 / CECT 20795) GN=PDIP_05580 PE=4 SV=1	NA	NA
PDIDSM_05590	hypothetical protein PDIG_35880 [Penicillium digitatum PHI26]	NA	NA	NA	NA	NA	NA	K9GH91_PEND1 Uncharacterized protein OS=Penicillium digitatum (strain Pd1 / CECT 20795) GN=PDIP_05590 PE=4 SV=1	NA	NA
PDIDSM_056004	hypothetical protein PDIP_75210 [Penicillium digitatum Pd1]	K08900 BCS1 mitochondrial chaperone BCS1 -- --	NA	NA	NOG COG0465 140110 Acts as a processive, ATP-dependent zinc metallopeptidase for both cytoplasmic and membrane proteins. Plays a role in the quality control of integral membrane proteins (By similarity) euNOG KOG0743 140110 mitochondrial chaperone	NA	NA	K9FFZ7_PEND1 Uncharacterized protein OS=Penicillium digitatum (strain Pd1 / CECT 20795) GN=PDIP_75210 PE=3 SV=1	NA	NA
PDIDSM_05620	hypothetical protein PDIG_35850 [Penicillium digitatum PHI26]	NA	NA	NA	NOG ENOG410YC04 36630 NA ascNOG ENOG4103QGN 36630 NA euNOG ENOG410IJR7 36630 NA euroNOG ENOG410M619 36630 NA eurotNOG ENOG410MNKV 36630 NA fuNOG ENOG410PHMH 36630 NA opiNOG ENOG4113IMH 36630 NA	NA	NA	K9H3Q3_PEND1 Uncharacterized protein OS=Penicillium digitatum (strain Pd1 / CECT 20795) GN=PDIP_05620 PE=4 SV=1	NA	NA
PDIDSM_05630	hypothetical protein PDIG_35840 [Penicillium digitatum PHI26]	NA	NA	NA	NOG ENOG41109JE 500485 Conserved hypothetical, protein ascNOG ENOG4103K10 500485 Conserved hypothetical protein euNOG ENOG410II0F 500485 Conserved hypothetical protein euroNOG ENOG410M3SG 500485 conserved hypothetical protein eurotNOG ENOG410MIRV 500485 Inherit from euroNOG: conserved hypothetical protein fuNOG ENOG410PH3C 500485 conserved hypothetical protein opiNOG ENOG4113JJV 500485 Conserved …	NA	NA	K9GKS5_PEND1 Uncharacterized protein OS=Penicillium digitatum (strain Pd1 / CECT 20795) GN=PDIP_05630 PE=4 SV=1	NA	NA
PDIDSM_05640	Atg27p [Penicillium digitatum Pd1]	NA	NA	NA	NOG ENOG4111GYW 500485 Autophagy protein Atg27 ascNOG ENOG4103PY6 500485 Autophagy protein Atg27 euNOG ENOG410IJ23 500485 Autophagy protein Atg27 euroNOG ENOG410M33N 500485 Autophagy protein Atg27 eurotNOG ENOG410MK2I 500485 Autophagy protein Atg27 fuNOG ENOG410PKXN 500485 Autophagy protein Atg27 opiNOG ENOG4113KAV 500485 Autophagy protein Atg27	NA	NA	K9GH94_PEND1 Atg27p OS=Penicillium digitatum (strain Pd1 / CECT 20795) GN=PDIP_05640 PE=4 SV=1	NA	NA
PDIDSM_05650	Prefoldin subunit 4, putative [Penicillium digitatum PHI26]	K09550 PFDN4 prefoldin subunit 4 -- --	NA	KOG1760 Molecular chaperone Prefoldin, subunit 4 O Posttranslational modification, protein turnover, chaperones ;	NOG COG1382 500485 Molecular chaperone capable of stabilizing a range of proteins. Seems to fulfill an ATP-independent, HSP70-like function in archaeal de novo protein folding (By similarity) ascNOG ENOG4103T63 500485 prefoldin subunit 4 euNOG KOG1760 500485 prefoldin subunit 4 euroNOG ENOG410M86G 500485 prefoldin subunit 4 eurotNOG ENOG410MNER 500485 prefoldin subunit 4 fuNOG ENOG410PPVD 500485 …	NA	PFD4_YEAST Prefoldin subunit 4 OS=Saccharomyces cerevisiae (strain ATCC 204508 / S288c) GN=GIM3 PE=1 SV=1	K9H8Z5_PEND1 Prefoldin subunit 4 OS=Penicillium digitatum (strain Pd1 / CECT 20795) GN=PDIP_05650 PE=3 SV=1	NA	Mucor circinelloides
PDIDSM_05660	hypothetical protein PDIG_35810 [Penicillium digitatum PHI26]	NA	NA	NA	NOG COG0443 500485 Heat shock protein ascNOG ENOG4103K0V 500485 HSP70 family euNOG KOG0101 500485 heat shock euroNOG ENOG410M4Q0 500485 HSP70 family eurotNOG ENOG410MJGU 500485 HSP70 family fuNOG ENOG410PH37 500485 HSP70 family opiNOG ENOG4113B8G 500485 Hsp70 family	NA	NA	K9GJQ2_PEND1 Uncharacterized protein OS=Penicillium digitatum (strain Pd1 / CECT 20795) GN=PDIP_05660 PE=3 SV=1	NA	NA
PDIDSM_05670	hypothetical protein PDIG_35800 [Penicillium digitatum PHI26]	K19787 CARNMT1 carnosine N-methyltransferase 2.1.1.22 Metabolism--Amino acid metabolism--Histidine metabolism	NA	KOG2798 Putative trehalase G Carbohydrate transport and metabolism ;	NOG ENOG410Z0B7 500485 chromosome 9 open reading frame 41 ascNOG ENOG4103KBG 500485 S-adenosylmethionine-dependent methyltransferase activity euNOG KOG2798 500485 chromosome 9 open reading frame 41 euroNOG ENOG410M4AX 500485 N2227-like protein eurotNOG ENOG410MJ4Z 500485 N2227-like protein fuNOG ENOG410PHDA 500485 S-adenosylmethionine-dependent methyltransferase activity opiNOG ENOG4112PGT 500485…	NA	NA	K9H3Q7_PEND1 Uncharacterized protein OS=Penicillium digitatum (strain Pd1 / CECT 20795) GN=PDIP_05670 PE=4 SV=1	NA	NA
PDIDSM_05680	hypothetical protein PDIG_35790 [Penicillium digitatum PHI26]	NA	NA	NA	NOG ENOG410YPDC 500485 NA ascNOG ENOG4103TI8 500485 NA euNOG ENOG410J0I4 500485 NA euroNOG ENOG410M91P 500485 NA eurotNOG ENOG410MP1X 500485 NA fuNOG ENOG410PQM8 500485 NA opiNOG ENOG4113VJI 500485 NA	NA	NA	K9GKS9_PEND1 Uncharacterized protein OS=Penicillium digitatum (strain Pd1 / CECT 20795) GN=PDIP_05680 PE=4 SV=1	NA	NA
PDIDSM_05690	C6 transcription factor, putative [Penicillium digitatum PHI26]	NA	NA	NA	NOG ENOG410XR3W 500485 Transcription factor ascNOG ENOG4103ISV 500485 Transcription factor euNOG ENOG410IJN4 500485 Transcription factor euroNOG ENOG410M7Q7 500485 Transcription factor eurotNOG ENOG410MKWT 500485 Transcription factor fuNOG ENOG410PJXA 500485 Transcription factor opiNOG ENOG4113H9J 500485 Transcription factor	NA	NA	K9GH98_PEND1 C6 transcription factor, putative OS=Penicillium digitatum (strain Pd1 / CECT 20795) GN=PDIP_05690 PE=4 SV=1	GzZC276 I1RD74 Gibberella zeae (related: Fusarium graminearum) Unaffected pathogenicity	NA
PDIDSM_05700	Acyl-CoA thioesterase II [Penicillium digitatum Pd1]	K01068 ACOT1_2_4 acyl-coenzyme A thioesterase 1/2/4 3.1.2.2 Metabolism--Lipid metabolism--Fatty acid elongation|Metabolism--Lipid metabolism--Biosynthesis of unsaturated fatty acids|Metabolism--Global and overview maps--Metabolic pathways|Metabolism--Global and overview maps--Biosynthesis of secondary metabolites	NA	NA	NOG COG1946 500485 acyl-CoA thioesterase ascNOG ENOG4103KNJ 500485 Acyl-CoA thioesterase euNOG KOG3016 500485 Acyl-CoA thioesterase euroNOG ENOG410M4MP 500485 Acyl-CoA thioesterase eurotNOG ENOG410MIH0 500485 acyl-CoA thioesterase II fuNOG ENOG410PM3A 500485 Acyl-CoA thioesterase opiNOG ENOG4112PPR 500485 Acyl-CoA thioesterase	NA	NA	K9GH86_PEND1 Acyl-CoA thioesterase II OS=Penicillium digitatum (strain Pd1 / CECT 20795) GN=PDIP_05700 PE=4 SV=1	NA	NA
PDIDSM_05710	hypothetical protein PDIG_35760 [Penicillium digitatum PHI26]	NA	NA	NA	NOG ENOG410XNZH 500485 Protein of unknown function (DUF3445) ascNOG ENOG4103Y9B 500485 Conserved hypothetical protein euNOG ENOG410J92K 500485 Conserved hypothetical protein euroNOG ENOG410M5RD 500485 conserved hypothetical protein eurotNOG ENOG410MHS4 500485 Protein of unknown function (DUF3445) fuNOG ENOG410PWEF 500485 conserved hypothetical protein opiNOG ENOG411434T 500485 Conserved hypotheti…	NA	NA	K9H8Y9_PEND1 Uncharacterized protein OS=Penicillium digitatum (strain Pd1 / CECT 20795) GN=PDIP_05710 PE=4 SV=1	NA	NA
PDIDSM_05740	hypothetical protein PDIG_35730 [Penicillium digitatum PHI26]	NA	NA	NA	NA	NA	NA	K9GKS4_PEND1 Uncharacterized protein OS=Penicillium digitatum (strain Pd1 / CECT 20795) GN=PDIP_05740 PE=4 SV=1	NA	NA
PDIDSM_05750	hypothetical protein PDIG_35720 [Penicillium digitatum PHI26]	NA	NA	NA	NA	NA	NA	K9GJM9_PEND1 Uncharacterized protein OS=Penicillium digitatum (strain Pd1 / CECT 20795) GN=PDIP_05750 PE=4 SV=1	NA	NA
PDIDSM_05760	hypothetical protein PDIP_05760 [Penicillium digitatum Pd1]	NA	NA	NA	NA	NA	NA	K9H3N8_PEND1 Uncharacterized protein OS=Penicillium digitatum (strain Pd1 / CECT 20795) GN=PDIP_05760 PE=4 SV=1	NA	NA
PDIDSM_057602	hypothetical protein PEXP_036810 [Penicillium expansum]	NA	NA	NA	NOG ENOG4111N9Y 500485 NA ascNOG ENOG4103TD5 500485 NA euNOG ENOG410IYIP 500485 NA euroNOG ENOG410M841 500485 NA eurotNOG ENOG410MP2C 500485 NA fuNOG ENOG410PQ1B 500485 NA opiNOG ENOG4113T9K 500485 NA	NA	NA	A0A0A2JYR1_PENEN Uncharacterized protein OS=Penicillium expansum GN=PEX2_087510 PE=4 SV=1	NA	NA
PDIDSM_05780	hypothetical protein PDIG_35690 [Penicillium digitatum PHI26]	NA	NA	NA	NOG ENOG410XNQK 500485 Transporter ascNOG ENOG4103MNE 500485 MFS monosaccharide transporter euNOG KOG0254 500485 transporter euroNOG ENOG410M7P4 500485 transporter eurotNOG ENOG410MMXP 500485 Sugar (and other) transporter fuNOG ENOG410PISH 500485 MFS monosaccharide transporter opiNOG ENOG4112NI7 500485 Lactose Permease	NA	NA	K9GH82_PEND1 Uncharacterized protein OS=Penicillium digitatum (strain Pd1 / CECT 20795) GN=PDIP_05780 PE=4 SV=1	NA	NA
PDIDSM_05790	C6 transcription factor, putative [Penicillium digitatum PHI26]	NA	NA	NA	NOG ENOG410YCR4 500485 Fungal_trans ascNOG ENOG4103I8H 500485 Transcription factor euNOG ENOG410IG8U 500485 Transcription factor euroNOG ENOG410M6YH 500485 Transcription factor eurotNOG ENOG410MMJQ 500485 Transcription factor fuNOG ENOG410PFNP 500485 Transcription factor opiNOG ENOG4113MH8 500485 Transcription factor	NA	NA	K9H8Y6_PEND1 C6 transcription factor, putative OS=Penicillium digitatum (strain Pd1 / CECT 20795) GN=PDIP_05790 PE=4 SV=1	NA	NA
PDIDSM_05800	Homoaconitase [Penicillium digitatum PHI26]	K01705 LYS4 homoaconitate hydratase 4.2.1.36 Metabolism--Amino acid metabolism--Lysine biosynthesis|Metabolism--Global and overview maps--Metabolic pathways|Metabolism--Global and overview maps--Microbial metabolism in diverse environments|Metabolism--Global and overview maps--Biosynthesis of antibiotics|Metabolism--Global and overview maps--2-Oxocarboxylic acid metabolism|Metabolism--Global and …	COG0065 Homoaconitase/3-isopropylmalate dehydratase large subunit E Amino acid transport and metabolism COG0066 3-isopropylmalate dehydratase small subunit E Amino acid transport and metabolism	KOG0453 Aconitase/homoaconitase (aconitase superfamily) CE Energy production and conversion ; Amino acid transport and metabolism ;	NOG COG1048 500485 aconitate hydratase ascNOG ENOG4103JVM 500485 homoaconitase euNOG KOG0453 500485 aconitate hydratase euroNOG ENOG410M3X6 500485 homoaconitase eurotNOG ENOG410MI8D 500485 homoaconitase fuNOG ENOG410PH1K 500485 Responsible for the dehydration of cis-homoaconitate to homoisocitric acid (By similarity) opiNOG ENOG4112RJQ 500485 Responsible for the dehydration of cis-homoaconitate t…	NA	LYS4_EMENI Homoaconitase, mitochondrial OS=Emericella nidulans (strain FGSC A4 / ATCC 38163 / CBS 112.46 / NRRL 194 / M139) GN=lys4 PE=3 SV=2	K9FXW4_PEND2 Homoaconitase, mitochondrial OS=Penicillium digitatum (strain PHI26 / CECT 20796) GN=PDIG_35670 PE=3 SV=1	LYSF CAC48042 Aspergillus fumigatus Loss of pathogenicity	NA
PDIDSM_05810	hypothetical protein PDIG_35660 [Penicillium digitatum PHI26]	K16261 YAT yeast amino acid transporter -- --	NA	KOG1286 Amino acid transporters E Amino acid transport and metabolism ;	NOG COG0833 500485 permease ascNOG ENOG4104DIS 500485 general amino acid permease euNOG ENOG410IPGG 500485 amino acid euroNOG ENOG410MB0E 500485 amino acid eurotNOG ENOG410MMBP 500485 amino acid fuNOG ENOG410QDKR 500485 amino acid opiNOG ENOG4113CEN 500485 amino acid	NA	AGP2_YEAST General amino acid permease AGP2 OS=Saccharomyces cerevisiae (strain ATCC 204508 / S288c) GN=AGP2 PE=1 SV=1	K9H3P3_PEND1 Uncharacterized protein OS=Penicillium digitatum (strain Pd1 / CECT 20795) GN=PDIP_05810 PE=4 SV=1	NA	Aspergillus terreus
PDIDSM_05820	hypothetical protein PDIG_35650 [Penicillium digitatum PHI26]	NA	NA	NA	NA	NA	NA	K9GKS0_PEND1 Uncharacterized protein OS=Penicillium digitatum (strain Pd1 / CECT 20795) GN=PDIP_05820 PE=4 SV=1	NA	NA
PDIDSM_058203	NA	NA	NA	NA	NA	NA	NA	NA	NA	NA
PDIDSM_05860	hypothetical protein PDIG_35610 [Penicillium digitatum PHI26]	NA	NA	NA	NOG ENOG410XNZC 5061 oligo-peptide transporter ascNOG ENOG4103J4D 5061 OPT oligopeptide transporter protein euNOG KOG2262 5061 oligopeptide transporter euroNOG ENOG410MDM4 5061 OPT oligopeptide transporter protein eurotNOG ENOG410MRBQ 5061 OPT oligopeptide transporter protein fuNOG ENOG410PM2Z 5061 peptide transporter mtd1 opiNOG ENOG4112R8H 5061 peptide transporter mtd1	NA	NA	K9H3N5_PEND1 Uncharacterized protein OS=Penicillium digitatum (strain Pd1 / CECT 20795) GN=PDIP_05860 PE=4 SV=1	NA	NA
PDIDSM_05880	Aspartate ammonia-lyase [Penicillium digitatum PHI26]	K01679 E4.2.1.2B, fumC fumarate hydratase, class II 4.2.1.2 Metabolism--Carbohydrate metabolism--Citrate cycle (TCA cycle)|Metabolism--Carbohydrate metabolism--Pyruvate metabolism|Metabolism--Energy metabolism--Carbon fixation pathways in prokaryotes|Metabolism--Global and overview maps--Metabolic pathways|Metabolism--Global and overview maps--Biosynthesis of secondary metabolites|Metabolism--Glo…	NA	NA	NOG COG1027 321955 Aspartate ammonia-lyase	NA	NA	K9GH78_PEND1 Aspartate ammonia-lyase OS=Penicillium digitatum (strain Pd1 / CECT 20795) GN=PDIP_05880 PE=4 SV=1	NA	NA
PDIDSM_05900	hypothetical protein PDIP_05900 [Penicillium digitatum Pd1]	NA	NA	NA	NOG ENOG410YPQM 500485 NA ascNOG ENOG4103U64 500485 NA euNOG ENOG410J0ZC 500485 NA euroNOG ENOG410MDYH 500485 NA eurotNOG ENOG410MJSZ 500485 NA fuNOG ENOG410PRCF 500485 NA opiNOG ENOG4113U88 500485 NA	NA	NA	K9GKR1_PEND1 Uncharacterized protein OS=Penicillium digitatum (strain Pd1 / CECT 20795) GN=PDIP_05900 PE=4 SV=1	NA	NA
PDIDSM_05910	hypothetical protein PDIP_05910 [Penicillium digitatum Pd1]	NA	NA	NA	NOG COG0666 500485 Ankyrin Repeat ascNOG ENOG4103P62 500485 ankyrin repeat euNOG KOG4177 500485 Ankyrin Repeat Protein euroNOG ENOG410M40C 500485 Ankyrin repeat eurotNOG ENOG410MQNU 500485 Ankyrin repeat fuNOG ENOG410PH05 500485 ankyrin repeat opiNOG ENOG4113P5Z 500485 ankyrin repeat	NA	NA	K9H3N2_PEND1 Uncharacterized protein OS=Penicillium digitatum (strain Pd1 / CECT 20795) GN=PDIP_05910 PE=4 SV=1	NA	Penicillium marneffei
PDIDSM_05920	hypothetical protein PDIG_35520 [Penicillium digitatum PHI26]	NA	NA	NA	NOG ENOG410Y9PI 5057 C6 zinc finger domain protein ascNOG ENOG4103YT2 5057 C6 zinc finger domain protein euNOG ENOG410JBJA 5057 C6 zinc finger domain protein euroNOG ENOG410METN 5057 Fungal specific transcription factor domain eurotNOG ENOG410MR93 5057 Fungal specific transcription factor domain fuNOG ENOG410PVG5 5057 C6 zinc finger domain protein opiNOG ENOG41142N9 5057 C6 zinc finger domain pro…	NA	NA	K9GKQ8_PEND1 Uncharacterized protein OS=Penicillium digitatum (strain Pd1 / CECT 20795) GN=PDIP_05920 PE=4 SV=1	NA	NA
PDIDSM_05930	Isoflavone reductase family protein (CipA), putative [Penicillium digitatum PHI26]	K06001 trpB tryptophan synthase beta chain 4.2.1.20 Metabolism--Amino acid metabolism--Glycine, serine and threonine metabolism|Metabolism--Amino acid metabolism--Phenylalanine, tyrosine and tryptophan biosynthesis|Metabolism--Global and overview maps--Metabolic pathways|Metabolism--Global and overview maps--Biosynthesis of secondary metabolites|Metabolism--Global and overview maps--Biosynthesis …	NA	NA	NOG ENOG410YCBT 5057 isoflavone reductase family protein ascNOG ENOG4103QPJ 5057 isoflavone reductase family protein euNOG ENOG410IVRG 5057 isoflavone reductase family protein euroNOG ENOG410M630 5057 isoflavone reductase family protein (CipA) eurotNOG ENOG410MR7X 5057 isoflavone reductase family protein (CipA) fuNOG ENOG410PGF6 5057 isoflavone reductase family protein opiNOG ENOG411306G 5057 iso…	NA	NA	K9GH70_PEND1 Isoflavone reductase family protein (CipA), putative OS=Penicillium digitatum (strain Pd1 / CECT 20795) GN=PDIP_05930 PE=4 SV=1	NA	NA
PDIDSM_05940	Catalase [Penicillium digitatum PHI26]	K03781 katE, CAT, catB, srpA catalase 1.11.1.6 Metabolism--Amino acid metabolism--Tryptophan metabolism|Metabolism--Carbohydrate metabolism--Glyoxylate and dicarboxylate metabolism|Metabolism--Global and overview maps--Biosynthesis of secondary metabolites|Metabolism--Global and overview maps--Biosynthesis of antibiotics|Metabolism--Global and overview maps--Carbon metabolism|Environmental Inform…	COG0753 Catalase P Inorganic ion transport and metabolism	KOG0047 Catalase P Inorganic ion transport and metabolism ;	NOG COG0753 500485 Catalase ascNOG ENOG4103WNW 500485 Occurs in almost all aerobically respiring organisms and serves to protect cells from the toxic effects of hydrogen peroxide (By similarity) euNOG KOG0047 500485 Occurs in almost all aerobically respiring organisms and serves to protect cells from the toxic effects of hydrogen peroxide (By similarity) euroNOG ENOG410MDF0 500485 Occurs in almos…	NA	CATA_HUMAN Catalase OS=Homo sapiens GN=CAT PE=1 SV=3	K9H8X5_PEND1 Catalase OS=Penicillium digitatum (strain Pd1 / CECT 20795) GN=PDIP_05940 PE=3 SV=1	CAT1 AAC39448 Candida albicans Reduced virulence	NA
PDIDSM_05950	hypothetical protein PDIG_35490 [Penicillium digitatum PHI26]	K15116 SLC25A33_36, RIM2 solute carrier family 25, member 33/36 -- --	NA	KOG0757 Mitochondrial carrier protein - Rim2p/Mrs12p C Energy production and conversion ;	NOG ENOG410XS20 500485 solute carrier family 25 (pyrimidine nucleotide carrier ascNOG ENOG4103M59 500485 Mitochondrial carrier protein euNOG KOG0757 500485 solute carrier family 25 (pyrimidine nucleotide carrier euroNOG ENOG410M5DM 500485 Mitochondrial carrier protein eurotNOG ENOG410MM2C 500485 mitochondrial carrier protein fuNOG ENOG410PI6Y 500485 Mitochondrial carrier protein opiNOG ENOG4112TC…	NA	RIM2_YEAST Mitochondrial carrier protein RIM2 OS=Saccharomyces cerevisiae (strain ATCC 204508 / S288c) GN=RIM2 PE=3 SV=1	K9GJL9_PEND1 Uncharacterized protein OS=Penicillium digitatum (strain Pd1 / CECT 20795) GN=PDIP_05950 PE=3 SV=1	NA	NA
PDIDSM_05960	hypothetical protein PDIG_35480 [Penicillium digitatum PHI26]	NA	NA	NA	NOG ENOG410YX3G 5059 NA ascNOG ENOG4103VDG 5059 NA euNOG ENOG410J2W6 5059 NA euroNOG ENOG410M93H 5059 NA fuNOG ENOG410PSV1 5059 NA opiNOG ENOG4113X17 5059 NA	NA	NA	K9GH47_PEND1 Uncharacterized protein OS=Penicillium digitatum (strain Pd1 / CECT 20795) GN=PDIP_05960 PE=4 SV=1	NA	NA
PDIDSM_059602	hypothetical protein PDIP_66530 [Penicillium digitatum Pd1]	NA	NA	NA	NOG ENOG410YX3G 500485 NA ascNOG ENOG4103VDG 500485 NA euNOG ENOG410J2W6 500485 NA euroNOG ENOG410M93H 500485 NA eurotNOG ENOG410MT6H 500485 NA fuNOG ENOG410PSV1 500485 NA opiNOG ENOG4113X17 500485 NA	NA	NA	K9FLH9_PEND1 Uncharacterized protein OS=Penicillium digitatum (strain Pd1 / CECT 20795) GN=PDIP_66530 PE=4 SV=1	NA	NA
PDIDSM_05970	Phosphotransferase enzyme family protein [Penicillium digitatum PHI26]	NA	NA	NA	NOG ENOG41116RQ 5057 Phosphotransferase enzyme family ascNOG ENOG4103XFB 5057 Phosphotransferase enzyme family euNOG ENOG410J9BW 5057 Phosphotransferase enzyme family euroNOG ENOG410M62N 5057 Phosphotransferase enzyme family fuNOG ENOG410PV6N 5057 Phosphotransferase enzyme family opiNOG ENOG41143IZ 5057 Phosphotransferase enzyme family	NA	NA	K9H8V1_PEND1 Phosphotransferase enzyme family protein OS=Penicillium digitatum (strain Pd1 / CECT 20795) GN=PDIP_05970 PE=4 SV=1	NA	NA
PDIDSM_059702	Aminoglycoside phosphotransferase [Penicillium italicum]	NA	NA	NA	NOG ENOG4111H04 339724 Phosphotransferase enzyme family protein ascNOG ENOG4103R4C 339724 Phosphotransferase enzyme family protein euNOG ENOG410IWQZ 339724 Phosphotransferase enzyme family protein euroNOG ENOG410M2H7 339724 Phosphotransferase enzyme family protein fuNOG ENOG410PN4D 339724 Phosphotransferase enzyme family protein onyNOG ENOG4112JWC 339724 Phosphotransferase enzyme family protein o…	NA	NA	A0A0A2KQM5_PENIT Aminoglycoside phosphotransferase OS=Penicillium italicum GN=PITC_095940 PE=4 SV=1	NA	NA
PDIDSM_059706	hypothetical protein PDIP_66990 [Penicillium digitatum Pd1]	NA	NA	NA	NOG ENOG410YK7S 5059 Choline/ethanolamine kinase ascNOG ENOG4103ZFA 5059 Choline/ethanolamine kinase euNOG ENOG410JD87 5059 Choline/ethanolamine kinase euroNOG ENOG410MACQ 5059 Inherit from ascNOG: Choline/ethanolamine kinase eurotNOG ENOG410MT0Z 5059 Inherit from ascNOG: Choline/ethanolamine kinase fuNOG ENOG410PXC4 5059 Choline/ethanolamine kinase opiNOG ENOG411456J 5059 Choline/ethanolamine ki…	NA	NA	K9G250_PEND1 Uncharacterized protein OS=Penicillium digitatum (strain Pd1 / CECT 20795) GN=PDIP_66990 PE=4 SV=1	NA	NA
PDIDSM_05990	hypothetical protein PDIG_42060 [Penicillium digitatum PHI26]	NA	NA	NA	NA	NA	NA	K9H3L3_PEND1 Uncharacterized protein OS=Penicillium digitatum (strain Pd1 / CECT 20795) GN=PDIP_05990 PE=4 SV=1	NA	NA
PDIDSM_059902	hypothetical protein PDIG_42060 [Penicillium digitatum PHI26]	NA	NA	NA	NA	NA	NA	K9H3L3_PEND1 Uncharacterized protein OS=Penicillium digitatum (strain Pd1 / CECT 20795) GN=PDIP_05990 PE=4 SV=1	NA	NA
PDIDSM_06000	hypothetical protein PDIG_42050 [Penicillium digitatum PHI26]	NA	NA	NA	NOG ENOG4111UBW 500485 Protein tyrosine kinase ascNOG ENOG4103TKY 500485 STYKc euNOG ENOG410J0ZV 500485 STYKc euroNOG ENOG410M95K 500485 Inherit from ascNOG: STYKc fuNOG ENOG410PR2N 500485 STYKc opiNOG ENOG4113UT1 500485 STYKc	NA	NA	K9GKP4_PEND1 Uncharacterized protein OS=Penicillium digitatum (strain Pd1 / CECT 20795) GN=PDIP_06000 PE=4 SV=1	NA	Histoplasma capsulatum
PDIDSM_0600011	Pc16g11990 [Penicillium rubens Wisconsin 54-1255]	NA	NA	NA	NOG ENOG4110BGX 500485 STYKc ascNOG ENOG41044ME 500485 STYKc euNOG ENOG410JZVY 500485 STYKc euroNOG ENOG410MATT 500485 STYKc eurotNOG ENOG410MTTN 500485 STYKc fuNOG ENOG410Q1JC 500485 STYKc opiNOG ENOG4114HRU 500485 STYKc	NA	NA	B6H9Q6_PENRW Pc16g11990 protein OS=Penicillium rubens (strain ATCC 28089 / DSM 1075 / NRRL 1951 / Wisconsin 54-1255) GN=Pc16g11990 PE=4 SV=1	NA	NA
PDIDSM_0600014	NA	NA	NA	NA	NA	NA	NA	NA	NA	NA
PDIDSM_0600015	NA	NA	NA	NA	NA	NA	NA	NA	NA	NA
PDIDSM_0600016	Serine/threonine-protein kinase HT1, putative [Penicillium digitatum Pd1]	NA	NA	NA	NOG ENOG41115V3 336963 STYKc ascNOG ENOG4103WHM 336963 STYKc euNOG ENOG410JNJH 336963 STYKc euroNOG ENOG410M308 336963 STYKc fuNOG ENOG410PUBJ 336963 STYKc onyNOG ENOG4112HB3 336963 STYKc opiNOG ENOG411426M 336963 STYKc	NA	NA	K9FTG5_PEND1 Serine/threonine-protein kinase HT1, putative OS=Penicillium digitatum (strain Pd1 / CECT 20795) GN=PDIP_52690 PE=4 SV=1	NA	NA
[truncated: 8,449 more rows]

## Sheet: Table S5 daixiu
Table S5 The putative genes and clusters involved in secondary metabolism of P. digitatum DSM62840
[truncated: 25 more rows]

[truncated: 6 more sheets: Table S4, Table S5, Table S6, Table S7, Fig.S1, Fig. S2]
